# Supplementary material for: TAPBPR promotes editing of the HLA-B44 peptide repertoire, increasing the presentation of peptides containing a C-terminal tryptophan
Source: Front Immunol. 2025 Oct 31;16:1685705. doi: 10.3389/fimmu.2025.1685705 (PMC12615179; doi:10.3389/fimmu.2025.1685705)
Supplement: Supplementary file 6 [file Table1.xlsx]

## Sheet: Sheet1
	# PSMs	Protein Group Accessions	Modifications	Area	q-Value	XCorr	Cell line/Condition	%Rank_EL	%Rank_BA	Aff[nM]
REQFFSDEERKY	19	Q6P0N0		2.56592e+07	0	6.16365	B4402 wt	0.19	0.366	431.8
KENVKDYYQKW	20	P09234		3.42421e+07	0	5.3936	B4402 wt	0.055	0.16	154.83
KELFEGVQKW	49	O43663		2.54902e+08	0	5.36843	B4402 wt	0.004	0.017	26.18
RELLEIVKKNF	20	P31153		1.04809e+08	0	5.18526	B4402 wt	0.443	1.061	1994.32
KEMEQFVKKY	10	Q9UGI8		5.78349e+07	0	5.13365	B4402 wt	0.005	0.009	15.11
KEMLPSYHKW	15	Q5SRE5		3.2923e+07	0	5.02639	B4402 wt	0.004	0.007	8.62
REYLKLDKW	24	A5YKK6		61100841	0	4.90498	B4402 wt	0.022	0.07	64.36
REQEYYLVKW	16	O43463		2.98212e+07	0	4.86632	B4402 wt	0.047	0.014	23.9
KEIEDAEKYSF	4	O43865		2.68286e+07	0	4.69301	B4402 wt	0.116	0.673	1036.55
REMVEIITKEF	10	Q10713		1.69104e+07	0	4.66631	B4402 wt	0.198	0.161	155.03
RENYDIIKTY	19	Q9UK73		5.10503e+07	0	4.63303	B4402 wt	0.003	0.032	34.18
TEHQQLEGWRW	13	Q9NZI6;Q12800		2.15639e+07	0	4.62586	B4402 wt	0.056	0.139	127.16
REMENYEKIY	12	Q6I9Y2		1.40169e+07	0	4.61412	B4402 wt	0.055	0.031	33.63
SEYAAQDQKF	10	Q86Y37		1.35773e+07	0	4.61196	B4402 wt	0.025	0.043	41.92
TEMLPSILNQL	20	P20290		81299240	0	4.57458	B4402 wt	0.559	0.385	470.07
AEVEGAGVKAW	8	Q8N5I2		1.96092e+07	0	4.52104	B4402 wt	0.003	0.011	19.81
KEGLDIYKKF	50	Q13492		4.27613e+08	0	4.50405	B4402 wt	0.087	0.232	238.39
AEALGTLMRAW	17	O43175		4.01671e+07	0	4.5012	B4402 wt	0.011	0.009	14.44
SLLDDSSLHLW	11	Q15334		9.68381e+06	0	4.47978	B4402 wt	0.681	1.857	4179.78
VELPIEANLVW	30	Q92598		3.23222e+07	0	4.47237	B4402 wt	0.155	0.19	191.8
AEIGEGAYGKVF	21	Q00534		1.03719e+08	0	4.46416	B4402 wt	0.157	0.115	102.11
KEFDQNVKLW	10	Q9UHD1		2.97342e+07	0	4.4402	B4402 wt	0.005	0.01	17.34
HEIFTDPRTMGY	11	O15305		1.36409e+07	0	4.43931	B4402 wt	0.584	0.588	859.63
RESDQLFKQY	24	Q8N584		2.15633e+08	0	4.41428	B4402 wt	0.01	0.063	58.91
KEPAESSFRFW	8	Q8TEL6		2.45637e+07	0	4.397	B4402 wt	0.177	0.22	225.1
IELEETIKVW	14	P56556		3.3903e+07	0	4.39511	B4402 wt	0.037	0.099	90.23
READLDFARQY	5	Q96A65		1.44644e+07	0	4.38179	B4402 wt	0.019	0.155	147.69
AEHPTIKIFW	64	Q5GLZ8		7.25267e+08	0	4.38014	B4402 wt	0.004	0.009	12.17
AEAFLNNQEY	11	Q01082		4.76992e+07	0	4.37638	B4402 wt	0.035	0.018	27.01
AEAGAGSATEF	33	Q9NQ39;P46783		1.99015e+08	0	4.36851	B4402 wt	0.1	0.246	255.69
SEKAGIIQDTW	20	Q9P2E9		8.31478e+07	0	4.36492	B4402 wt	0.028	0.11	98.89
AEDKENYKKFY	42	P07900;P08238		1.55529e+08	0	4.35779	B4402 wt	0.093	0.487	633.66
AEVGAAGKGYLW	10	Q13144		9.44874e+06	0	4.3573	B4402 wt	0.052	0.009	12.88
KELWAVLNGW	14	P30626		3.50245e+07	0	4.35707	B4402 wt	0.191	0.014	23.04
HEQWVNEDRHY	12	O43683		6.29484e+06	0	4.34924	B4402 wt	0.194	0.617	923.21
KEQFAWRHF	22	Q9NQ39;P46783		3.70838e+07	0	4.34214	B4402 wt	0.102	0.094	85.47
REHDIAIKFF	36	P30260		1.32883e+08	0	4.32771	B4402 wt	0.033	0.066	61.42
SEAFSSGVHYW	9	Q9BVG3		8.39051e+06	0	4.31764	B4402 wt	0.007	0.008	11.86
AESEDLAVHLY	9	Q86X27		1.58406e+07	0	4.28433	B4402 wt	0.01	0.055	52.14
AEESDLSRQY	10	Q12789		7.94045e+06	0	4.28364	B4402 wt	0.003	0.017	25.99
DEQTPIHISW	19	Q16667		4.37956e+08	0	4.27736	B4402 wt	0.01	0.048	45.89
SEHWLVRIY	23	Q8TCJ2		4.40865e+07	0	4.26872	B4402 wt	0.024	0.013	22.06
REDKIFQKF	18	Q16342		3.9453e+07	0	4.25548	B4402 wt	0.02	0.304	330.67
NEIEDTFRQF	98	Q16864		122559518	0	4.25518	B4402 wt	0.025	0.066	61.39
SEKSEMQRHY	21	Q08117		3.49527e+07	0	4.24761	B4402 wt	0.011	0.044	42.78
LEIEDTFQQY	15	Q8IV48		1.51159e+07	0	4.2436	B4402 wt	0.098	0.312	342.72
GEVSGLTKDF	10	Q5VV42		29285085	0	4.24033	B4402 wt	0.182	0.163	157.51
AESGAIDVKFF	11	Q96LT7		1.16174e+07	0	4.22919	B4402 wt	0.061	0.113	101
SESLFVSNHAY	27	P04075		1.68413e+08	0	4.22075	B4402 wt	0.066	0.057	54
KELQSVEQEVRW	6	Q969Z0		3.85218e+06	0	4.21975	B4402 wt	0.147	0.242	250.43
AEALAAAQQHF	11	O95347		9.83752e+06	0	4.2172	B4402 wt	0.042	0.063	59.42
EEIAQLARQY	10	Q99720		3.38558e+07	0	4.21535	B4402 wt	0.007	0.029	32.8
SENYITYKNF	11	Q15393		1.27157e+07	0	4.21318	B4402 wt	0.089	0.01	15.94
AEAFEAIPRAL	21	P50990		2.04234e+08	0	4.20728	B4402 wt	0.371	0.426	538.22
YEVEIDGKTY	18	P50579		128603307	0	4.20103	B4402 wt	0.038	0.184	184.34
NELDAVQREY	18	O14777		5.13409e+07	0	4.19048	B4402 wt	0.02	0.094	85.83
DEEQVFHFY	14	P09884		9.75536e+07	0	4.18975	B4402 wt	0.106	0.425	537.1
AEISKILEAW	9	Q9Y2F5		1.21389e+07	0	4.17837	B4402 wt	0.005	0.006	6.38
QEEAQFETKKLY	17	O60613		5.16209e+07	0	4.17173	B4402 wt	0.061	0.254	264.56
AEPLPSNILEW	18	Q8N2K1		7.67252e+07	0	4.16642	B4402 wt	0.058	0.271	286.27
TELDSNWNW	10	Q8N6H7		1.6073e+07	0	4.1553	B4402 wt	0.008	0.013	22.48
AEELERQGY	11	Q7KZ85		8.91144e+06	0	4.15476	B4402 wt	0.027	0.141	129.5
KEFQPFLKKW	11	Q9BYX4		1.14613e+07	0	4.15422	B4402 wt	0.011	0.024	30.52
SEREFFVKW	19	Q12873		9.30512e+07	0	4.15004	B4402 wt	0.006	0.013	21.46
AERWSDYVERY	5	Q96ST3		5.74702e+06	0	4.14892	B4402 wt	0.078	0.325	362.43
AEDENGKIVGY	17	P41227		2.73907e+07	0	4.13702	B4402 wt	0.042	0.352	406.36
AEIAAQRTINW	10	Q5T4S7		1.26001e+07	0	4.136	B4402 wt	0.008	0.009	15.44
SESSDSGSGFW	16	P09912		2.771e+07	0	4.13564	B4402 wt	0.065	0.059	55.5
GEWASGGVRSF	22	P30044		2.86592e+08	0	4.1265	B4402 wt	0.114	0.232	238.85
VEQGIDAKW	11	Q96F86		3.28171e+07	0	4.12135	B4402 wt	0.014	0.041	40
TEHWLVRIY	47	P46977		1.60177e+08	0	4.11799	B4402 wt	0.048	0.05	48.26
AEAERVGLHKVF	24	P11388		8.00784e+07	0	4.11679	B4402 wt	0.161	0.149	140.12
REAELGARAKEF	18	P11940;Q9H361		3.17969e+07	0	4.11469	B4402 wt	0.171	0.239	246.5
NEDNGIIKAF	10	P36578		1.09735e+07	0	4.10463	B4402 wt	0.059	0.079	69.34
QEAPLSLAEGW	5	O43292		1.53054e+07	0	4.104	B4402 wt	0.021	0.02	28.22
NELNIIHKF	17	Q8WWY3		3.0586e+07	0	4.09769	B4402 wt	0.005	0.04	39.22
KELAEAASKW	10	Q8NEY8		3.85968e+06	0	4.09754	B4402 wt	0.009	0.01	18.39
AEQLFHLNF	17	Q9BSU1		65559062	0	4.0942	B4402 wt	0.04	0.012	21.14
IEIENFKSY	10	Q14683		5.33114e+07	0	4.09407	B4402 wt	0.024	0.143	132.81
NEQYEHASIHLW	31	Q14444		2.94013e+08	0	4.08759	B4402 wt	0.111	0.022	29.31
KELEDVNKW	9	Q08499		1.1205e+07	0	4.08364	B4402 wt	0.003	0.039	38.12
TEITDDLHFY	30	Q7KZF4		3.77581e+08	0	4.08099	B4402 wt	0.09	0.154	146.87
RELEALKQRFW	12	Q9HAW4		1.35453e+07	0	4.07838	B4402 wt	0.048	0.107	96.33
SEFNFSSKTY	16	Q92674		2.35865e+07	0	4.06267	B4402 wt	0.01	0.009	14.77
AEKAVIDLNNRW	7	Q01081		4.35736e+06	0	4.04747	B4402 wt	0.015	0.018	26.46
AELDPSIAVGF	17	Q9Y4P1		6.152e+07	0	4.03857	B4402 wt	0.053	0.143	133.07
REYQLEGVNW	10	Q9P2D1;Q9HCK8		3.62121e+07	0	4.03851	B4402 wt	0.032	0.024	30.3
AEGFPTPTIKW	35	P32004		7.5867e+07	0	4.0244	B4402 wt	0.022	0.112	100.35
TELELKWQHW	17	Q9BW27		5.34841e+07	0	4.02246	B4402 wt	0.008	0.009	15.65
AEITGEIQQY	8	Q07889;Q07890		4.58456e+07	0	4.01632	B4402 wt	0.005	0.039	38.37
AEAGVRLLSY	18	O43175		7.0213e+07	0	4.00566	B4402 wt	0.022	0.012	20.6
AEQKYQSTLW	11	Q9NX74		2.20724e+07	0	3.99643	B4402 wt	0.005	0.007	7.3
NEVVAGIKEY	9	Q9UBU8;Q15014		15339582	0	3.98913	B4402 wt	0.073	0.14	128.53
NEEGFVRLY	11	Q9NZJ0		2.89638e+07	0	3.96633	B4402 wt	0.021	0.082	72.37
AEHLGDFHRTY	27	Q92530		5.83252e+07	0	3.96529	B4402 wt	0.017	0.081	71.35
AEAFLEHLW	31	Q2M238;Q9NYV6		6.21007e+08	0	3.96425	B4402 wt	0.002	0.005	4.91
DEQDALGHFF	5	Q9Y6X2		1.39687e+07	0	3.96274	B4402 wt	0.235	0.328	367.27
AEIEIVKEEF	9	Q8WXH0		1.91231e+07	0	3.96022	B4402 wt	0.007	0.012	20.45
SEFIDSQRVW	35	Q6P2Q9		2.6472e+08	0	3.95082	B4402 wt	0.002	0.008	9.21
AEIDVIFKDF	55	Q63HN8		5.59865e+08	0	3.94964	B4402 wt	0.023	0.01	16.6
SEQHSADLNRNY	10	Q05209		5.55423e+06	0	3.94564	B4402 wt	0.065	0.13	116.14
AEEESKGSATY	15	Q969S3		3.85961e+06	0	3.93987	B4402 wt	0.052	0.277	293.82
mEIDIPHVWL	192	Q04637	M1(Oxidation)	1.72543e+08	0	3.93649	B4402 wt	0.129	#N/A	#N/A
ADIDIQDDKW	10	Q5T5U3		1.1943e+07	0	3.9351	B4402 wt	0.273	0.763	1243.36
TEVVEVGHFW	4	Q8NDG6		4.78075e+06	0	3.93009	B4402 wt	0.017	0.009	13.13
NEASGLYQmF	144	Q8IWF2	M9(Oxidation)	7.96801e+07	0	3.92855	B4402 wt	0.13	#N/A	#N/A
mESDFEQKL	52	O60610	M1(Oxidation)	1.58365e+07	0	3.92656	B4402 wt	0.095	#N/A	#N/A
REFILQKIY	35	Q8N1B4		6.02444e+07	0	3.92603	B4402 wt	0.03	0.089	80.81
AELTEEINKW	9	O75330		38733605	0	3.92413	B4402 wt	0.003	0.01	17.5
FEAPNFFQKY	16	P51003		8.08802e+07	0	3.91722	B4402 wt	0.148	0.226	231.16
AEVGFVRFF	25	P43246		2.27377e+08	0	3.9117	B4402 wt	0.016	0.009	13.88
AEDELFNRY	13	P57740		69685713	0	3.90535	B4402 wt	0.011	0.143	132.84
SEVEQYVKVW	12	Q14204		1.15673e+07	0	3.89719	B4402 wt	0.004	0.008	10.62
SEIDMNDIKAF	7	P04083		3.38788e+06	0	3.89687	B4402 wt	0.018	0.045	43.19
AEEHLTVDARVY	9	Q9UKK9		1.27017e+07	0	3.89323	B4402 wt	0.305	0.29	310.56
AEDKENYKKF	76	P07900;P08238		5.09047e+08	0	3.89262	B4402 wt	0.03	0.178	177.52
KENPFSTSSAW	16	Q687X5		2.88047e+07	0	3.89199	B4402 wt	0.021	0.034	35.46
QESSGIAGILKW	9	P48147		1.50902e+07	0	3.88607	B4402 wt	0.039	0.027	32.11
AEALAQRTY	9	O43592		4.40723e+06	0	3.88443	B4402 wt	0.001	0.009	13.88
SEGDITQKGY	18	Q14689;Q9P265;Q9Y2E4		2.63544e+07	0	3.8827	B4402 wt	0.011	0.097	88.07
TELDSNWSWF	25	Q9NP61		3.40055e+07	0	3.88269	B4402 wt	0.176	0.062	58.47
SEFELLRSY	10	O95219		3.03072e+07	0	3.88013	B4402 wt	0.002	0.01	16.43
AEIVEGENHTY	25	P21333		9.855e+07	0	3.87858	B4402 wt	0.019	0.179	178.44
LELEEAFRLY	10	P41743		2.89778e+06	0	3.87831	B4402 wt	0.187	0.189	190.31
AENQTVVKY	27	Q12769		1.652e+08	0	3.87646	B4402 wt	0.001	0.01	16.55
EEQPQGWVSW	24	Q7Z7G8		1.04727e+08	0	3.87559	B4402 wt	0.003	0.01	17.27
IESVIKELW	22	Q8NDF8		9.22821e+07	0	3.87521	B4402 wt	0.017	0.032	34.06
SEDGLLKLW	9	Q2TAY7		6.27949e+07	0	3.87207	B4402 wt	0.002	0.01	16.08
GENSAVLHY	5	P12955		6.14345e+06	0	3.8719	B4402 wt	0.009	0.023	29.63
AEIAESVQAF	15	Q6PD74		7.49597e+07	0	3.86781	B4402 wt	0.007	0.009	12.42
KEIDMLLKEY	31	Q53EL6		4.41689e+07	0	3.86561	B4402 wt	0.017	0.048	46.19
AEGDLIEHF	23	Q13151		1.42779e+08	0	3.86543	B4402 wt	0.006	0.058	55.39
RESPNITDRW	18	P41252		3.4819e+07	0	3.86453	B4402 wt	0.016	0.04	38.82
HEQEAILHNF	30	P46013		2.61081e+07	0	3.8585	B4402 wt	0.044	0.111	99.43
AEIDASNIVSL	8	Q14207		6.09689e+06	0	3.85815	B4402 wt	0.19	0.525	709.53
TEADVNPKAY	23	P55769		2.6093e+07	0	3.85571	B4402 wt	0.009	0.099	90.1
GEKFDIVKKW	8	P53365		9.72419e+06	0	3.85368	B4402 wt	0.009	0.046	44.52
KENPSSQYW	18	O75496		9.10589e+07	0	3.85292	B4402 wt	0.002	0.01	16.01
GEQDQAVHLW	5	Q9BPW8;O75323		3.46221e+06	0	3.85194	B4402 wt	0.003	0.008	11.43
TESLLRLEW	13	Q6YHU6		2.33992e+07	0	3.84976	B4402 wt	0.005	0.008	9.25
LENIFTKSY	7	O00458		1.24786e+07	0	3.84925	B4402 wt	0.028	0.054	51.72
SENFGSIHVY	10	O15228		13367574	0	3.84924	B4402 wt	0.01	0.011	19.37
mEQPIKVTEW	146	P14923	M1(Oxidation)	1.2951e+08	0	3.84401	B4402 wt	0.008	#N/A	#N/A
KELDSPFRLY	33	Q8N3S3		7.8947e+07	0	3.8392	B4402 wt	0.018	0.085	75.49
AEDASTLIVGHW	5	Q9H967		0	0	3.82897	B4402 wt	0.108	0.044	42.44
LESDYFRYY	15	Q96HE7		4.51604e+07	0	3.82732	B4402 wt	0.047	0.08	70.14
SEALGDNVKQY	10	Q96BN2		6.21611e+06	0	3.82652	B4402 wt	0.01	0.138	126.48
NEVFGLFQKL	15	P15924		2.86355e+07	0	3.82259	B4402 wt	0.634	0.495	648.68
SEDQVQIHTY	10	O95302		2.03706e+07	0	3.82036	B4402 wt	0.008	0.053	50.09
SEEEFLRTY	6	Q9NSA3		7.11827e+06	0	3.81957	B4402 wt	0.003	0.025	31.21
EEAPPATQNF	16	Q15257		1.39965e+07	0	3.81771	B4402 wt	0.013	0.158	151.09
AEGIHTGQF	28	P62917		2.39108e+08	0	3.81184	B4402 wt	0.089	0.132	119.21
AEmEHLLERSWY	4	Q86TM6	M3(Oxidation)	6.45047e+06	0	3.81053	B4402 wt	0.11	#N/A	#N/A
AEFYHPAQEY	14	P19784		1.32596e+07	0	3.80811	B4402 wt	0.007	0.016	25.28
AELTTLLEQW	24	Q9Y4B6		4.70888e+07	0	3.8073	B4402 wt	0.018	0.008	10.01
KEFTGIDNLW	20	Q9NU22		1.22645e+08	0	3.80645	B4402 wt	0.034	0.01	18.02
AEWEMGGLPAW	20	P16278		3.5217e+07	0	3.80393	B4402 wt	0.02	0.009	13.34
REQHDAQVRLY	23	P20700		1.49018e+07	0	3.79857	B4402 wt	0.087	0.284	302.43
SELGAGNGGVVF	16	Q02750		6.38319e+07	0	3.79661	B4402 wt	0.524	0.363	426.34
EEVLAVFKSY	7	Q96FV9		1.61016e+07	0	3.79628	B4402 wt	0.053	0.045	43.02
VEAPSFLNGVW	5	Q2PZI1		1.26931e+07	0	3.79032	B4402 wt	0.131	0.128	113.68
TEHQQLEGWKW	4	Q9NZI7		4.67921e+06	0	3.78198	B4402 wt	0.044	0.132	118.4
AEIDARNDSF	13	Q01082		4.90827e+07	0	3.77693	B4402 wt	0.024	0.052	49.29
AEASALQQQQY	4	Q96PV6		2.21242e+06	0	3.7752	B4402 wt	0.009	0.132	119.19
SEAGPNQTF	15	Q16666		1.27066e+07	0	3.77499	B4402 wt	0.005	0.09	81.47
AEPLPSLEYW	17	A6ND36		5.35763e+07	0	3.77212	B4402 wt	0.014	0.012	20.69
NEPILYGRSY	16	Q9UH17;Q96AK3		2.87865e+07	0	3.77077	B4402 wt	0.14	0.06	56.78
TDAEFRQmW	130	P53618	M8(Oxidation)	5.11669e+07	0	3.76864	B4402 wt	0.084	#N/A	#N/A
LEGNPDTHSW	19	Q14157		5.15511e+07	0	3.76786	B4402 wt	0.019	0.1	90.83
SELKDFFQSY	17	Q13283		5.99768e+07	0	3.76307	B4402 wt	0.018	0.018	26.81
AEIGSTEITF	10	O00442		1.80055e+07	0	3.76035	B4402 wt	0.037	0.047	45.5
SENLSKLVSW	7	Q8N8K9		7.16209e+06	0	3.75941	B4402 wt	0.005	0.007	7.94
SELTAEKLGF	5	P48643		5.9864e+06	0	3.75428	B4402 wt	0.11	0.055	52.12
KEQFLDGDGW	12	P27797		2.56814e+07	0	3.75363	B4402 wt	0.132	0.019	27.45
NENSLFKSL	33	Q00610		6.12422e+08	0	3.75355	B4402 wt	0.048	0.091	82.75
TELPELLKLY	18	P49642		3.48107e+07	0	3.75283	B4402 wt	0.037	0.069	63.87
YEKNPDSHGY	49	Q9NX14		2.24995e+07	0	3.75256	B4402 wt	0.063	0.351	405.16
SEHPSINKQEW	10	Q5SXM2		8.71883e+06	0	3.74776	B4402 wt	0.003	0.04	39.04
SENPSDVFRF	16	Q92995		2.6214e+07	0	3.74562	B4402 wt	0.022	0.018	26.72
KEMYDYQGRSY	9	O60508		6.59388e+06	0	3.74465	B4402 wt	0.103	0.177	177.11
SELSGLPFYW	23	Q9H9Q4		3.42931e+07	0	3.74459	B4402 wt	0.026	0.007	7.86
KENPKEFFW	66	Q8N999		2.86386e+08	0	3.74163	B4402 wt	0.015	0.087	77.99
SESNFARAY	16	O75390		5.70368e+07	0	3.74149	B4402 wt	0.003	0.008	9.66
IENPALLRW	21	O95168		1.21417e+08	0	3.73833	B4402 wt	0.009	0.032	34.32
NESEYTVKW	11	P78536		2.35899e+07	0	3.73322	B4402 wt	0.002	0.011	19.34
SEANVERLY	11	Q86V97		1.20399e+07	0	3.73212	B4402 wt	0.004	0.01	18.59
AESLQEADKW	6	P83436		2.91756e+06	0	3.73106	B4402 wt	0.017	0.014	23.42
RELEKDMHYY	29	Q7L523;Q5VZM2		2.15854e+08	0	3.73055	B4402 wt	0.079	0.2	203.67
RELSEVLREY	9	Q96HV5		6.50054e+06	0	3.73028	B4402 wt	0.022	0.058	55.08
SLSTFQQmW	168	P62736;Q562R1;Q9BYX7;P60709;P68032;P63261;P63267;P68133;Q6S8J3;A5A3E0;P0CG38;P0CG39	M8(Oxidation)	1.95253e+08	0	3.72884	B4402 wt	1.097	#N/A	#N/A
REMENYEKI	12	Q6I9Y2		2.97949e+06	0	3.72804	B4402 wt	0.166	0.105	94.46
SEQFLKQmY	47	Q709C8	M8(Oxidation)	1.22317e+07	0	3.72596	B4402 wt	0.005	#N/A	#N/A
AELYGSNGPQLF	14	Q96PU5		1.0209e+07	0	3.72187	B4402 wt	0.102	0.109	97.53
REILLQGRLY	17	Q96CP6		1.44534e+07	0	3.71953	B4402 wt	0.061	0.025	30.82
SEDGKVFFW	23	Q9BRX9		8.06523e+07	0	3.71827	B4402 wt	0.006	0.036	36.45
VENQLKWASW	4	P17028		2.81193e+06	0	3.71459	B4402 wt	0.044	0.01	18.04
AESmYQIKY	106	P05787	M4(Oxidation)	69142440	0	3.71044	B4402 wt	0.005	#N/A	#N/A
DEIERKFDKW	44	Q8WWY3		2.4058e+08	0	3.70616	B4402 wt	0.074	0.218	222.14
RENLRTALRYY	65	P30461;P30481		4.96721e+08	0	3.70609	B4402 wt	0.26	0.295	317.21
SEFTGVWKY	41	O75340		7.10642e+08	0	3.70198	B4402 wt	0.005	0.018	26.43
AEVFIVKmW	11	P49756	M8(Oxidation)	9.7934e+06	0	3.69862	B4402 wt	0.006	#N/A	#N/A
QETSFTKEAY	31	P13693;Q56UQ5		1.93452e+08	0	3.69651	B4402 wt	0.036	0.047	44.88
AEAWYQTKF	17	P08729		4.78171e+08	0	3.69448	B4402 wt	0.023	0.02	28.05
TEIERLITW	15	P42356		3.03695e+07	0	3.69445	B4402 wt	0.002	0.009	15.63
DEEETYRLW	11	P19388		4.06046e+06	0	3.69308	B4402 wt	0.017	0.123	108.91
AEYNSDLHQF	24	O43683		7.31229e+07	0	3.69288	B4402 wt	0.007	0.012	20.47
TELERAFGYY	21	P84103		1.19931e+08	0	3.6925	B4402 wt	0.265	0.114	101.26
WEDDVNHSF	11	Q9NQW6		1.39542e+07	0	3.69227	B4402 wt	0.087	0.483	628.14
SEDGTLRLW	10	Q9Y3F4		51569196	0	3.69143	B4402 wt	0.002	0.01	16.97
SEEAILKWY	11	Q9Y6E2		2.42867e+07	0	3.6894	B4402 wt	0.037	0.038	38.05
AEKELTDRNW	15	Q9UKX7		8.41582e+06	0	3.68884	B4402 wt	0.005	0.013	21.95
SEMNTDKQYF	19	Q96D46		4.92094e+07	0	3.68732	B4402 wt	0.016	0.008	11.29
LESLQTQKF	15	P08581		2.55916e+07	0	3.68598	B4402 wt	0.047	0.296	319.11
LENEQVQKL	10	Q8IWJ2		9.4371e+06	0	3.68587	B4402 wt	0.068	0.626	940.98
AEKYPQLTGF	14	O95466		1.43717e+07	0	3.68489	B4402 wt	0.046	0.106	95.42
SEENFFRIY	14	Q96Q05		3.39845e+07	0	3.68383	B4402 wt	0.034	0.043	41.61
EEDQAAELRAY	10	Q7L2H7		7.32675e+06	0	3.68315	B4402 wt	0.063	0.328	366.05
AEEEGLRLF	13	Q5T8I3		1.58372e+07	0	3.67792	B4402 wt	0.005	0.039	38.62
GELDILKDW	7	O43615		9.60394e+06	0	3.67671	B4402 wt	0.008	0.013	21.54
SEMDTSVKF	11	P06756		1.6287e+07	0	3.67394	B4402 wt	0.002	0.009	12.55
SEEELKKAY	18	Q5F1R6		1.64564e+07	0	3.67379	B4402 wt	0.003	0.075	67.4
AEEEFVQRF	12	P82933		5.65274e+07	0	3.67364	B4402 wt	0.003	0.044	42.4
IEIYGGATKW	9	Q15818		1.16765e+07	0	3.67236	B4402 wt	0.045	0.045	42.93
AENETNEVNF	15	Q15369		3.9802e+07	0	3.66803	B4402 wt	0.035	0.049	47.38
AEDEELVLHLL	8	Q13206		6.75424e+06	0	3.66684	B4402 wt	0.506	1.162	2267.58
SEAYSRVQY	8	O75815		6.13473e+06	0	3.66354	B4402 wt	0.019	0.049	46.72
AELSAQIRY	5	Q9P086		4.50839e+06	0	3.66243	B4402 wt	0.006	0.043	41.42
AENIQPGEQKY	22	Q04637		5.06661e+07	0	3.66117	B4402 wt	0.01	0.33	370.59
KEDENLGSVKQY	6	Q5T447		3.2955e+06	0	3.65744	B4402 wt	0.105	0.761	1238.63
REAELGAKAKEF	9	Q13310		7.73037e+06	0	3.65668	B4402 wt	0.161	0.243	251.45
AEKQWAETW	16	Q7Z3U7		6.79164e+07	0	3.65493	B4402 wt	0.002	0.009	12.3
GETPQTDVRW	10	Q14697		1.87557e+07	0	3.65472	B4402 wt	0.031	0.144	133.86
QELFPSPELW	27	Q8TF50		4.19427e+07	0	3.65332	B4402 wt	0.005	0.009	12.73
QELWPGGLFW	37	Q14997		8.7794e+07	0	3.65316	B4402 wt	0.014	0.008	10.51
NESLFGKKY	37	Q14192		2.30572e+08	0	3.65225	B4402 wt	0.007	0.03	32.98
mEIDIPHVW	118	Q04637	M1(Oxidation)	9.0428e+07	0	3.64992	B4402 wt	0.001	#N/A	#N/A
KEIGWTDVGGW	2	Q01813		1.78166e+06	0	3.6461	B4402 wt	0.218	0.119	105.38
AELAIFRVF	25	Q8N3C0		8.2922e+07	0	3.64426	B4402 wt	0.031	0.01	17.37
SEEAEIIRKY	25	P09874		4.13146e+07	0	3.64375	B4402 wt	0.003	0.013	22.36
EEVFLIGKNF	14	O94916		1.95069e+07	0	3.64371	B4402 wt	0.099	0.082	72.69
TELEVKIRDW	24	Q04695		3.95628e+07	0	3.64215	B4402 wt	0.024	0.025	31.01
KEGSPFLTQKW	5	Q8N531		4.30942e+06	0	3.64166	B4402 wt	0.029	0.183	183.73
AEIRIIPAKKY	25	Q15392		1.03204e+08	0	3.64098	B4402 wt	0.016	0.099	90.2
AEKNTTFDTF	16	Q14562		2.4657e+07	0	3.63935	B4402 wt	0.107	0.057	54.15
AEAFLLRLY	6	Q92889		2.10057e+06	0	3.63874	B4402 wt	0.004	0.007	7.07
KENAAYFQFF	24	P15924;Q15149		2.75361e+08	0	3.63758	B4402 wt	0.293	0.027	31.99
IEQEGPEYW	14	P30443;P01892;P04439;P13746;P30447;P05534;P18462;P30450;P30512;P10314;P16190;P30453;P30455;P30456;P30457;P01891;P10316;P30459;P01889;P30460;P30461;P30462;P30464;P30466;P03989;P30685;P18463;Q95365;P30475;Q04826;P30479;P30480;P30481;P30483;P30484;P30485;P30486;P30487;P30488;P18464;P30490;P30491;P30493;P30495;P18465;P10319;Q29940;Q29836;Q31612;P30498;Q31610;Q29718		1.81765e+08	0	3.63187	B4402 wt	0.013	0.117	103.81
VEVDLEHEW	7	P27708		18156630	0	3.63091	B4402 wt	0.003	0.033	34.67
AEYLILHLI	28	Q9BTE3		8.6268e+07	0	3.63066	B4402 wt	0.119	0.043	41.86
SEDVIARTY	17	Q8IWV8		1.95354e+07	0	3.6275	B4402 wt	0.004	0.044	42.07
AESFMFRTW	6	Q13126		6.28142e+06	0	3.62724	B4402 wt	0.003	0.005	4.79
AEAWPPAQISW	21	Q9UMF0		1.07878e+07	0	3.62688	B4402 wt	0.005	0.023	29.82
AEVLGLILRY	21	P78527		7.99559e+07	0	3.62658	B4402 wt	0.052	0.037	37.09
SELAGLNKQF	11	Q8IWJ2		8.83505e+06	0	3.62491	B4402 wt	0.018	0.019	27.37
GELKIADFGW	13	O14965;Q96GD4		5.00396e+07	0	3.62471	B4402 wt	0.191	0.022	29.13
AESSPFVERLL	16	P14625		2.06022e+07	0	3.62283	B4402 wt	0.261	0.389	478.1
SELATEVHFY	3	Q9H993		4.50314e+06	0	3.62272	B4402 wt	0.049	0.021	28.83
AEKLEQVLQW	16	Q9BSJ8		2.87178e+07	0	3.62256	B4402 wt	0.004	0.009	15.45
SEFDFIVRY	20	Q13635		7.41462e+07	0	3.6207	B4402 wt	0.005	0.043	41.66
KEVEYKQLW	17	Q9Y6Y8		2.0467e+07	0	3.6204	B4402 wt	0.002	0.009	12.78
AEEVIFWKW	15	P53675		2.17248e+07	0	3.61904	B4402 wt	0.015	0.01	18.1
AEEFGNETW	14	P27797		2.45229e+07	0	3.61768	B4402 wt	0.014	0.032	34.44
AAQDFFQRW	14	O95782		2.49007e+07	0	3.61746	B4402 wt	0.456	1.049	1960.69
QEFAVDLEHHSY	16	Q01780		5.53513e+07	0	3.6147	B4402 wt	0.111	0.168	165.25
SEEFQIHVF	5	Q5R372		1.58651e+07	0	3.6146	B4402 wt	0.03	0.085	75.26
EEFELLGKAY	1	Q99613;B5ME19		2.34714e+08	0	3.6126	B4402 wt	0.026	0.074	66.37
AEKVQEIITW	11	Q8IZH2		4.24989e+07	0	3.61101	B4402 wt	0.008	0.013	21.58
TELDSNWSW	9	Q9NP61		1.37556e+07	0	3.6087	B4402 wt	0.005	0.01	17.47
QELSGQGWTY	20	Q9BW19		8.93931e+07	0	3.60472	B4402 wt	0.045	0.047	45.38
GEDVETSKKW	18	O60869		1.70086e+07	0	3.60458	B4402 wt	0.004	0.039	38.36
GESSFTYRAY	10	Q99590		9.7677e+07	0	3.60291	B4402 wt	0.073	0.018	26.49
AELYINEHDY	21	Q15006		9.21625e+07	0	3.60033	B4402 wt	0.181	0.088	80.08
TETETIAKY	10	O75436		2.42498e+07	0	3.60006	B4402 wt	0.013	0.126	112.22
SEDEIKKAY	25	Q99615		4.01687e+07	0	3.59705	B4402 wt	0.002	0.084	74.01
KEVAGIKFW	16	Q9UKF6		3.34604e+07	0	3.59507	B4402 wt	0.006	0.009	13.67
SEADFSIHF	19	Q96L14;Q5SW79		9.95225e+07	0	3.59406	B4402 wt	0.005	0.011	19.65
AEDLGGPYVW	15	P09960		3.61746e+07	0	3.59078	B4402 wt	0.01	0.011	19.43
KELIPAAFATW	10	P58107		9.51515e+06	0	3.59008	B4402 wt	0.184	0.1	91.14
SEIEENMVEW	5	Q93034		1.67529e+06	0	3.58908	B4402 wt	0.005	0.008	11.41
QEQDLEKTRQY	16	Q96R06		2.16853e+07	0	3.58847	B4402 wt	0.006	0.21	214.23
IESLIEGHFF	10	Q9BQI6		26822691	0	3.58431	B4402 wt	0.431	0.23	236.57
SESLEKPLNW	11	Q8WU67		2.22921e+07	0	3.58388	B4402 wt	0.008	0.012	20.24
SEAATAQREEW	8	Q14103		2.72411e+06	0	3.58219	B4402 wt	0.007	0.01	17.23
REFEQLNRNF	11	Q16678		8.14004e+06	0	3.5802	B4402 wt	0.073	0.136	123.63
AENKYIATDF	8	O43847		8.74058e+06	0	3.57882	B4402 wt	0.095	0.012	20.17
KEFDELVHW	11	Q8IY21		3.19304e+07	0	3.57751	B4402 wt	0.006	0.039	38.53
TEISVLNFW	20	Q5T5U3		5.50606e+06	0	3.57694	B4402 wt	0.015	0.007	8.47
KDEIFQVQW	15	Q09028		5.70159e+07	0	3.57461	B4402 wt	0.284	0.989	1799.75
LESEQKQQF	21	Q8TDB6		4.63353e+07	0	3.57411	B4402 wt	0.026	0.399	499.73
YENIIVHTY	5	A8K855		1.56664e+07	0	3.57256	B4402 wt	0.004	0.026	31.51
KEAEAQLWW	21	P57076		75185081	0	3.5704	B4402 wt	0.02	0.01	17.76
QELQEINRVY	37	P07355;A6NMY6		3.89313e+08	0	3.56602	B4402 wt	0.007	0.043	41.58
SEIKETNDTW	9	Q7Z5K2		3.99176e+06	0	3.56338	B4402 wt	0.005	0.01	17.33
KELEDLNKW	7	Q07343		4.70266e+06	0	3.56284	B4402 wt	0.007	0.046	44.08
AEDGLIRQY	9	Q8N5D0		6.57793e+06	0	3.56259	B4402 wt	0.002	0.048	46.24
AELLQVANY	15	O15460		2.80855e+07	0	3.56177	B4402 wt	0.019	0.025	30.83
AEALGPLQSF	18	P50225;P50226;P50224		1.45657e+07	0	3.56171	B4402 wt	0.008	0.015	24.66
SESNFSPKF	6	Q9BW91		1.40276e+07	0	3.55957	B4402 wt	0.006	0.011	19.95
GEDPYPHKF	21	Q15046		2.33588e+07	0	3.55801	B4402 wt	0.01	0.356	413.99
SENPMTETF	19	Q96IP4		2.80113e+07	0	3.55753	B4402 wt	0.005	0.028	32.35
AEGSVAREEW	12	P61599		1.27798e+07	0	3.55579	B4402 wt	0.007	0.008	10.88
NEIVSLLTW	17	O60645		1.81259e+07	0	3.5549	B4402 wt	0.014	0.009	12
SEEELTHIF	1	Q7Z628		1.465e+07	0	3.55432	B4402 wt	0.009	0.087	78.7
REQAEEERYF	13	Q9UII2		1.29499e+07	0	3.55305	B4402 wt	0.124	0.47	605.87
AEQPAGGAEGF	11	Q9BQQ3		1.5162e+07	0	3.54805	B4402 wt	0.091	0.302	327.07
DENSVIKSF	25	Q9H8H0		2.90314e+08	0	3.54442	B4402 wt	0.005	0.065	60.84
AELEPDQLLAW	16	Q6PGP7		2.63534e+07	0	3.54337	B4402 wt	0.004	0.017	26.32
AEKLITQTF	28	Q9Y266		1.71774e+08	0	3.53758	B4402 wt	0.003	0.045	43.51
IENSWAELW	14	O43847		55684260	0	3.53507	B4402 wt	0.025	0.009	13.96
AEFQRTDLGAW	10	Q9ULT8		1.17526e+07	0	3.53497	B4402 wt	0.04	0.03	33.03
KEINTQILFW	18	Q5JUR7		3.87127e+07	0	3.53292	B4402 wt	0.042	0.009	12.48
AEALSRGWALW	12	Q99640		19646328	0	3.53285	B4402 wt	0.058	0.009	11.96
NEINEKIAPSF	12	P31327		1.81237e+07	0	3.53101	B4402 wt	0.254	0.498	654.23
QEQILRYSW	6	Q9BRP1		5.24858e+06	0	3.52805	B4402 wt	0.005	0.008	9.75
AEAPGGELmGY	26	P61599	M9(Oxidation)	1.10859e+07	0	3.52799	B4402 wt	0.049	#N/A	#N/A
NESDMIRNW	5	O00186		5.77885e+06	0	3.52731	B4402 wt	0.002	0.009	12.06
RESAVGQmGW	20	Q9C0C2	M8(Oxidation)	5.08651e+06	0	3.52718	B4402 wt	0.02	#N/A	#N/A
AEKAVTKEEF	23	P08865		4.37973e+07	0	3.52617	B4402 wt	0.043	0.089	81.27
SELNPNAEVW	12	Q92615		5.74071e+07	0	3.52581	B4402 wt	0.006	0.008	11.67
GEVEQQRTY	17	Q15022		1.0802e+07	0	3.52156	B4402 wt	0.004	0.071	65.12
KEFILNQDW	5	Q9NRR4		4.81928e+06	0	3.52115	B4402 wt	0.029	0.02	27.93
SLAQFEQKW	10	Q8WXH0		18350116	0	3.51837	B4402 wt	0.831	2.108	4816.15
SENVVCHFY	9	O14530		13516338	0	3.51385	B4402 wt	0.031	0.009	12.04
SESSIDRLm	68	Q9Y678	M9(Oxidation)	1.27711e+07	0	3.51354	B4402 wt	0.058	#N/A	#N/A
QEQEVGDGTNF	16	P50990		2.13348e+07	0	3.51292	B4402 wt	0.096	0.48	622.7
AEAEQLMEEW	8	Q13045		7.22478e+06	0	3.51262	B4402 wt	0.004	0.008	10.87
AELAVGSRWY	8	Q9BPX6		1.10909e+07	0	3.51241	B4402 wt	0.054	0.009	14.04
AESSPDPQALW	8	Q9UIF9		1.29919e+07	0	3.51114	B4402 wt	0.003	0.012	21.4
AEVLQSTQRF	12	Q9Y520		1.1685e+07	0	3.50877	B4402 wt	0.01	0.022	29.08
AEHDVTVKYY	9	Q8IYS1		5.13143e+06	0	3.50831	B4402 wt	0.003	0.015	24.67
AEAAGLHKVF	10	Q02880		1.51447e+07	0	3.50736	B4402 wt	0.016	0.011	20.13
TEAEGWHFF	21	Q96F10		8.87466e+07	0	3.50705	B4402 wt	0.026	0.04	39.38
AESIYGGFLL	17	P35606		5.26937e+07	0	3.5031	B4402 wt	0.652	0.109	97.5
AEKAPTNIVY	25	P15927		1.20922e+08	0	3.50269	B4402 wt	0.028	0.099	90.45
SEEGLLRLY	15	Q12789		5.2397e+07	0	3.50262	B4402 wt	0.008	0.032	34.52
GEWERYIQW	16	O43683		6.16404e+07	0	3.50052	B4402 wt	0.005	0.009	15.63
NEILGSLRW	19	Q9NU22		6.16658e+07	0	3.49861	B4402 wt	0.004	0.008	11.82
GEDSTYKFF	10	P61313		1.18621e+07	0	3.49848	B4402 wt	0.055	0.191	193.08
AEQDFISKFF	16	Q9NV70		2.66573e+08	0	3.49554	B4402 wt	0.004	0.008	9.47
AEAALSHSY	15	Q07002		1.57849e+07	0	3.49499	B4402 wt	0.001	0.007	7.92
NETVATQLW	8	Q9UP95		6.41228e+06	0	3.49264	B4402 wt	0.008	0.009	13.6
NEILDFFHGY	13	Q8IXT5		3.4046e+07	0	3.49135	B4402 wt	0.127	0.053	50.78
NELENFTKQF	9	Q8IWA4		4.75122e+06	0	3.48796	B4402 wt	0.046	0.082	71.81
AEMLGSVVGNW	13	P43357;P43360		4.70417e+06	0	3.48377	B4402 wt	0.027	0.007	7.38
AELAQKLLQW	10	P53675		6.60326e+06	0	3.48368	B4402 wt	0.007	0.008	11.65
EELAENILKW	12	Q9NVX0		1.32305e+07	0	3.48367	B4402 wt	0.007	0.01	16.85
TEIREKLAKMY	1	P62847		7.06328e+06	0	3.48348	B4402 wt	0.134	0.322	357.36
SEAGNFGGNSF	4	P15927		7.42517e+06	0	3.48291	B4402 wt	0.115	0.199	202.01
AEELPHIHAF	8	Q9H3K6		1.48655e+07	0	3.48271	B4402 wt	0.008	0.023	29.61
AEGWFEDQVF	18	P56282		1.29729e+08	0	3.48119	B4402 wt	0.341	0.141	130.21
VEINIDHKF	20	Q00341		9.41495e+07	0	3.48084	B4402 wt	0.03	0.2	203.7
MEWDKIWAF	11	P07814		1.17263e+08	0	3.48023	B4402 wt	0.038	0.023	29.78
GEFGNVTRW	14	Q5M7Z0		1.87565e+07	0	3.47837	B4402 wt	0.008	0.018	26.74
AVSAVVHEY	12	P35610		1.28131e+07	0	3.47789	B4402 wt	0.778	3.126	7557.6
EENPYDLDAW	4	Q12996		9862042	0	3.47698	B4402 wt	0.024	0.016	25.54
AEANEIEDVW	11	Q9P2E3		2.19099e+07	0	3.47525	B4402 wt	0.013	0.012	20.57
AEAKLSSFW	15	Q92616		7.8344e+07	0	3.47433	B4402 wt	0.002	0.005	4.43
GEWNGTLEF	13	Q9BXB5		2.36629e+07	0	3.47408	B4402 wt	0.053	0.059	55.65
TEALYPAFW	26	Q14258		1.06485e+08	0	3.47389	B4402 wt	0.022	0.008	9.13
GEIWLAIHHF	19	O15294		2.20197e+07	0	3.47332	B4402 wt	0.147	0.041	39.67
AEQLEKLGY	5	Q6P988		4.60579e+06	0	3.4712	B4402 wt	0.012	0.041	39.91
SEDGSLHVF	17	Q9NNW5		5.85915e+07	0	3.47077	B4402 wt	0.027	0.184	184.11
GEIDYEAIVKL	15	P62333		4.52065e+07	0	3.46951	B4402 wt	0.571	1.709	3783.75
REDQDAAFFKAW	1	Q00978		8.48795e+06	0	3.46898	B4402 wt	0.138	0.041	39.94
KESPTSVGF	15	Q14781		1.74779e+07	0	3.46805	B4402 wt	0.031	0.209	212.91
GEFSEAIKAY	5	Q6P3X3		5.68242e+06	0	3.46772	B4402 wt	0.029	0.07	64.71
LENDKTIKLW	1	Q86VZ2;P61964		3.15273e+07	0	3.46679	B4402 wt	0.012	0.022	29.43
AEQESGLYRY	14	Q9NU22		1.14731e+07	0	3.46664	B4402 wt	0.009	0.019	27.13
SEIDQLFRIF	116	P06493;P24941;Q00526		2.22283e+09	0	3.46659	B4402 wt	0.031	0.012	20.19
GEGETVQHF	16	Q96DT7		3.08058e+07	0	3.46521	B4402 wt	0.01	0.12	106.11
AETGNLPHSY	12	Q86T82		1.37843e+07	0	3.45992	B4402 wt	0.007	0.043	41.37
KDEIFQVHW	10	Q16576		21677117	0	3.45928	B4402 wt	0.302	0.927	1638.01
AESASEAAKKY	16	P51572		1.76356e+07	0	3.45856	B4402 wt	0.006	0.106	95.9
SEEDLKVLF	18	P26599		1.087e+08	0	3.4567	B4402 wt	0.015	0.103	93.55
AESSGQKSF	31	Q5QJE6		5.28617e+07	0	3.45665	B4402 wt	0.002	0.013	22.67
SEERFYTKW	18	P35573		2.79913e+07	0	3.45533	B4402 wt	0.006	0.012	20.74
GEVEHLIEKW	9	Q9H7E2		5.88963e+06	0	3.45493	B4402 wt	0.014	0.019	27.19
SEIADPTRFF	14	Q99941		6.13396e+07	0	3.45403	B4402 wt	0.008	0.012	20.3
NESILDQVW	14	Q9NX58		2.28253e+07	0	3.45139	B4402 wt	0.02	0.015	25.03
TEGALGYAYW	8	Q6PGP7		3.49874e+06	0	3.45069	B4402 wt	0.109	0.008	10.59
AEFEQGHQF	20	Q12899		4.46251e+07	0	3.44973	B4402 wt	0.001	0.013	21.73
GESKFITVGW	7	O95163		1.09606e+07	0	3.4492	B4402 wt	0.055	0.01	16.66
SEAAYKEAF	10	Q04917		2.72158e+07	0	3.44814	B4402 wt	0.03	0.035	36.17
SEAEQTLRF	10	Q9UPN3		1.84003e+07	0	3.44593	B4402 wt	0.004	0.028	32.29
AEVADTQLm	39	Q8TCE6	M9(Oxidation)	5.11544e+06	0	3.44562	B4402 wt	0.077	#N/A	#N/A
HEIYTVGKRF	6	P18124		6.66594e+06	0	3.44334	B4402 wt	0.062	0.135	122.84
AEmLSQLDLF	20	P78318	M3(Oxidation)	9.30217e+06	0	3.43898	B4402 wt	0.09	#N/A	#N/A
SEALALTQTW	17	P13747		7.92035e+07	0	3.43863	B4402 wt	0.004	0.006	5.77
NEYESRSLW	14	Q96SU4		2.89098e+07	0	3.43761	B4402 wt	0.003	0.008	10.64
LEQEHTQGF	5	O43502		4.29225e+06	0	3.43585	B4402 wt	0.045	0.203	206.81
AEGEINNVQW	13	P61962		1.79071e+07	0	3.43517	B4402 wt	0.004	0.01	18.02
TEGIImKDF	11	P08581	M6(Oxidation)	13736679	0	3.43434	B4402 wt	0.218	#N/A	#N/A
GEDTFVHIW	23	Q9H977		7.95334e+07	0	3.43051	B4402 wt	0.005	0.015	24.65
KEWQYFKNL	2	Q86SF2		1.37143e+07	0	3.43006	B4402 wt	0.298	0.362	425.24
DEGLIIHVF	15	Q05513		1.90914e+07	0	3.42941	B4402 wt	0.128	0.337	381.99
NELLKSYQW	27	P10909		2.36781e+08	0	3.42924	B4402 wt	0.008	0.014	22.81
AEIFYNATGF	6	Q9Y446		8.07603e+06	0	3.42904	B4402 wt	0.264	0.009	15.18
AESNPTHYGF	10	O00623		1.34738e+07	0	3.42728	B4402 wt	0.01	0.01	18.67
AEVPFFETW	19	O75448		3.04114e+08	0	3.42633	B4402 wt	0.002	0.007	8.47
AETEGYLRF	17	O60568		3.47793e+07	0	3.42465	B4402 wt	0.01	0.035	35.78
EEVHDLERKY	36	P55209;Q99733		1.35203e+08	0	3.42149	B4402 wt	0.013	0.178	177.41
AESVTEEKF	8	P42229;P51692		8.64606e+06	0	3.42028	B4402 wt	0.02	0.133	119.47
AEALSTLESW	5	Q5BJF6		9.14531e+06	0	3.41788	B4402 wt	0.005	0.006	6.11
ADIDTRSEFY	15	P61160		2.79727e+07	0	3.41713	B4402 wt	0.752	1.692	3741.45
HEIESAGQTW	5	Q8NEY8		1.1289e+07	0	3.41685	B4402 wt	0.002	0.01	17.05
SEDFDIRVF	5	Q9BXC9		3.67919e+06	0	3.41499	B4402 wt	0.033	0.147	138.49
SEGTGGFSSW	11	Q9H2Y7		2.33751e+07	0	3.41483	B4402 wt	0.015	0.009	12.97
KENGWIKEKY	10	Q8N4S0		1.76897e+07	0	3.41381	B4402 wt	0.029	0.131	117.06
AEQIIFDHF	15	Q14997		6.01932e+07	0	3.41224	B4402 wt	0.06	0.056	53.36
AEVAAEKSF	22	Q9NW64		6.40226e+07	0	3.41198	B4402 wt	0.008	0.036	36.67
REIESSPQY	22	Q8WWM7		1.17105e+08	0	3.41186	B4402 wt	0.006	0.119	105.59
AEELLRIGL	10	P50990		8.1371e+06	0	3.41165	B4402 wt	0.251	0.291	312.5
QEIYGGSDSRF	21	O75533		4.06923e+07	0	3.41157	B4402 wt	0.194	0.427	539.7
GEAIANENW	6	Q9UBT7		3.97068e+06	0	3.41051	B4402 wt	0.019	0.017	26.24
SEGYPGQRYY	23	P34896		78495032	0	3.40918	B4402 wt	0.008	0.063	59.4
DEAVGVQKW	10	Q14667		12428039	0	3.4072	B4402 wt	0.005	0.062	58.31
AEEKDELLHFF	10	Q15051		8.89449e+06	0	3.40609	B4402 wt	0.157	0.336	379.56
EETQVILREY	13	O60266		1.1609e+07	0	3.4043	B4402 wt	0.02	0.056	52.88
mEQVIFKYL	64	P61158	M1(Oxidation)	4.12181e+07	0	3.40176	B4402 wt	0.299	#N/A	#N/A
KEALPKAAF	20	Q13123		7.31596e+07	0	3.40133	B4402 wt	0.035	0.193	194.65
AEIYVNSSFY	8	Q9UNQ0		7.78058e+06	0	3.39923	B4402 wt	0.118	0.011	20.01
AEmLPGVLQQF	233	Q92597	M3(Oxidation)	1.25133e+08	0	3.39895	B4402 wt	0.013	#N/A	#N/A
SESDLNHSF	13	Q9Y385		2.63364e+07	0	3.39596	B4402 wt	0.002	0.011	19.6
NESNSRISW	9	O15403		4.26669e+06	0	3.39456	B4402 wt	0.004	0.011	19.59
SENLSLFLW	25	Q03518		2.08137e+07	0	3.39386	B4402 wt	0.006	0.005	4.69
QEAIPDEVIKKW	19	P14735		6.07996e+07	0	3.39019	B4402 wt	0.02	0.064	60.2
AEENPIVLEF	22	Q9BWU0		7.53404e+07	0	3.38933	B4402 wt	0.016	0.013	21.82
RENTQTTIKLF	10	P61978		1.14859e+07	0	3.38836	B4402 wt	0.109	0.232	238.31
SEVDLTRSF	13	Q9P2T1		116099879	0	3.38727	B4402 wt	0.002	0.011	19.25
KEKFPINGW	10	Q13613		7.21733e+06	0	3.38609	B4402 wt	0.013	0.078	68.96
YEAEKIFKW	27	Q96Q15		3.09946e+07	0	3.38586	B4402 wt	0.003	0.014	23.5
NENDIITHF	15	Q9ULK4		3.16528e+07	0	3.38284	B4402 wt	0.004	0.042	40.63
AEDRELLKAY	12	Q9H6S0		6.00237e+06	0	3.38274	B4402 wt	0.027	0.088	78.95
SEAFVQRLLW	10	Q9BSF4		5.71829e+06	0	3.37999	B4402 wt	0.023	0.006	5.33
EEMEWFNNY	10	Q14691		3.01387e+07	0	3.37892	B4402 wt	0.019	0.011	19.19
NESEEVRQF	20	P04632		1.83649e+07	0	3.37758	B4402 wt	0.006	0.107	96.32
AEIMRLLDDF	13	Q96M94		1.07578e+07	0	3.37679	B4402 wt	0.702	0.052	49.52
SEKLGVmTY	22	Q96TA2	M7(Oxidation)	2.55773e+08	0	3.3761	B4402 wt	0.011	#N/A	#N/A
TESKSTVPHAY	10	O00330		4.75199e+06	0	3.37582	B4402 wt	0.052	0.343	391.11
SESLLRGIYAY	17	P60842		7.74302e+07	0	3.37515	B4402 wt	0.181	0.097	88.49
IENFEALKSW	4	Q5T8P6		4.33014e+06	0	3.37323	B4402 wt	0.025	0.021	28.76
TENDIRVmF	139	Q92879	M8(Oxidation)	2.22599e+08	0	3.36702	B4402 wt	0.008	#N/A	#N/A
IEMPNISYAW	11	Q9NR30		1.77852e+07	0	3.36329	B4402 wt	0.045	0.007	6.76
AERDLYRDTW	17	Q9UDX5		5.07306e+07	0	3.36325	B4402 wt	0.018	0.015	24.29
AERDVYTGDAL	28	P20618		1.79019e+08	0	3.3628	B4402 wt	0.871	1.529	3287.06
SEAAINRQI	11	P02794;Q8N4E7		1.33432e+07	0	3.36205	B4402 wt	0.043	0.045	42.91
SEIRHTADRW	26	P04792		6.18617e+07	0	3.36172	B4402 wt	0.024	0.008	11.15
SEAGSHIIQRMY	20	P30685;P30481;P30491;P10319;P04222;Q07000		5.16675e+07	0	3.36126	B4402 wt	0.095	0.152	144.77
KEDAFSGTDW	9	P18848		1.71463e+07	0	3.36088	B4402 wt	0.101	0.028	32.27
TEHYDIPKVSW	32	Q9Y421		1.80304e+08	0	3.36052	B4402 wt	0.037	0.172	170.1
SEVGGLFFW	32	Q9P258		9.52021e+07	0	3.36025	B4402 wt	0.026	0.008	11.35
NEQDYRQFL	10	O94986		1.52425e+07	0	3.35961	B4402 wt	0.179	0.362	424.99
AELGTFPRAF	10	Q9NUP1		2.79544e+07	0	3.35891	B4402 wt	0.03	0.01	18.58
REMEQNNGHYF	6	Q8N3R9		4.6213e+06	0	3.35785	B4402 wt	0.059	0.105	94.48
EEIAIIPSKKL	26	P0CW22		1.05956e+08	0	3.3578	B4402 wt	0.182	0.697	1087.98
AEVFPLKVF	16	Q8NCS4		14519135	0	3.35776	B4402 wt	0.017	0.046	44.59
SEYFRDMGY	11	P38606		1.10144e+07	0	3.35745	B4402 wt	0.094	0.086	76.4
AELQEALWHW	11	Q5D0E6		7.76474e+06	0	3.35739	B4402 wt	0.008	0.007	7.73
SEKPEIKQKW	7	O00712		6.85634e+06	0	3.35718	B4402 wt	0.003	0.064	59.62
SEEPILKWY	19	Q7L1Q6		3.83114e+07	0	3.35602	B4402 wt	0.01	0.075	67.23
TEAYIAQRF	19	Q8NB49		3.09539e+07	0	3.35496	B4402 wt	0.014	0.025	31.16
TEWVGATTDW	10	P08865		1.94815e+07	0	3.35485	B4402 wt	0.053	0.01	17.37
SETSVPDHVVW	24	P13164;Q01629;Q01628		2.03864e+08	0	3.35479	B4402 wt	0.025	0.059	56.36
LEHPVLHVSW	10	Q8NBJ7		8.50546e+06	0	3.35335	B4402 wt	0.051	0.07	64.5
RELFLSRQY	5	Q9BTC8		2.88477e+06	0	3.35306	B4402 wt	0.02	0.044	42.17
AEEKAIVQQW	12	O43324		2.47403e+07	0	3.35237	B4402 wt	0.002	0.009	14.16
IEVGEMVQDW	5	Q9H6E5		2.71297e+06	0	3.35236	B4402 wt	0.18	0.109	98.06
AEDGLLFKF	5	P30825		1.17338e+07	0	3.35023	B4402 wt	0.029	0.121	107.63
AEVFPLKVFGY	3	Q8NCS4		3.04138e+06	0	3.3494	B4402 wt	0.145	0.173	171.63
SEISEPVLQHF	11	Q14573		7.0263e+06	0	3.34918	B4402 wt	0.023	0.114	101.93
AEGKFWTHW	24	Q15428		5.72822e+07	0	3.34867	B4402 wt	0.007	0.008	10.42
GEKEPDPKTW	27	P10914		7.31971e+07	0	3.34806	B4402 wt	0.007	0.185	186.24
SEHSIIKDF	13	P33992		1.04923e+07	0	3.34772	B4402 wt	0.005	0.013	21.87
TEFNGIRDY	10	Q9NUU6		1.34552e+07	0	3.34725	B4402 wt	0.018	0.058	55.41
SEENVIREF	21	Q9Y320		6.9337e+07	0	3.34688	B4402 wt	0.003	0.041	39.77
SELEKIQKF	15	Q96MH7		54819443	0	3.34524	B4402 wt	0.001	0.046	43.75
SEESFKQYF	18	Q6DKJ4		103208778	0	3.34511	B4402 wt	0.011	0.063	58.78
AEGLLSHYL	16	Q9UL45		4.94818e+07	0	3.34479	B4402 wt	0.103	0.083	73.18
KEKGFFYGY	13	P78382		1.32215e+07	0	3.3437	B4402 wt	0.098	0.165	160.2
SEMNTDKQY	8	Q96D46		4.7066e+06	0	3.34125	B4402 wt	0.004	0.014	23.81
KEYERFSKY	45	O00148;Q13838		1.31623e+08	0	3.33965	B4402 wt	0.015	0.121	107.37
TELWTYVRW	2	Q96S66		2.60223e+06	0	3.3393	B4402 wt	0.064	0.032	34.36
AEILFDEVLTF	7	Q8IXQ6		1.10533e+06	0	3.33813	B4402 wt	0.039	0.135	122.52
SDVVLLNHW	6	Q96T52		6.375e+06	0	3.33762	B4402 wt	0.213	0.176	175.18
TEQSQIKGY	12	Q9NZ42		1.85129e+07	0	3.33653	B4402 wt	0.005	0.042	40.75
ADSTVIEKW	9	P46939		1.04872e+07	0	3.33638	B4402 wt	0.045	0.24	248.42
AEQMFQGIILF	36	Q9Y6A9		92137196	0	3.33603	B4402 wt	0.078	0.085	75.67
EEMPLNVADLI	25	P60842		3.05249e+07	0	3.33602	B4402 wt	0.693	0.259	270.96
IEKPEEQWW	14	P46109		1.37771e+07	0	3.33598	B4402 wt	0.059	0.385	469.75
SELKFNEYW	8	Q99584		3.00572e+08	0	3.33489	B4402 wt	0.008	0.008	11.21
LEELYTKKLW	10	Q9UNM6		15496458	0	3.33445	B4402 wt	0.127	0.069	64.04
IEFNKPQYF	10	Q96RL7		4.80697e+07	0	3.33213	B4402 wt	0.062	0.396	492.6
SEGFFAKWW	2	Q6UWU4		1.156e+07	0	3.33149	B4402 wt	0.083	0.008	10.08
KENPLQFKF	22	P15311;P35241		1.7574e+08	0	3.33013	B4402 wt	0.006	0.08	70.08
SESLVHESW	10	Q9UH99		1.28846e+07	0	3.33006	B4402 wt	0.002	0.007	8.83
KETIIAFAW	13	P55884		3.90798e+07	0	3.32931	B4402 wt	0.047	0.009	13.83
AEVEFTTDW	12	Q96Q11		1.23079e+07	0	3.32851	B4402 wt	0.003	0.007	7.69
KEAVAYAVNSW	2	Q03518		1.67769e+06	0	3.32833	B4402 wt	0.114	0.086	77.03
GENLKTEQW	9	Q71SY5		9.72413e+06	0	3.32789	B4402 wt	0.003	0.018	26.48
AESTLQLRY	10	P48357		6.12438e+06	0	3.32693	B4402 wt	0.003	0.01	17.43
SENPWmTEY	2	Q6IQ19	M6(Oxidation)	1.78298e+07	0	3.32628	B4402 wt	0.009	#N/A	#N/A
SELDRINAQY	12	Q9H6D7		1.90677e+07	0	3.32606	B4402 wt	0.015	0.054	51.11
FEYDGKINAW	10	Q9BYT8		7.89998e+06	0	3.32319	B4402 wt	0.031	0.079	69.53
AEQYESFVKF	16	Q9H9L7		2.24439e+07	0	3.32264	B4402 wt	0.026	0.028	32.52
AETVQTVRY	11	Q8N0X7		1.41451e+07	0	3.31993	B4402 wt	0.014	0.076	67.89
mEGVSVGQRW	4	Q5R3I4	M1(Oxidation)	2.28124e+06	0	3.31937	B4402 wt	0.018	#N/A	#N/A
KEPEQPPALW	27	Q8NF37		8.2452e+07	0	3.31766	B4402 wt	0.023	0.143	132.07
AEAEAVREVY	8	Q9BZJ0		3.34671e+07	0	3.31759	B4402 wt	0.005	0.012	21
AENPFLTHLI	10	Q05655		4.04569e+07	0	3.31729	B4402 wt	0.11	0.012	20.61
GEmVTFINW	59	P07814	M3(Oxidation)	1.34652e+07	0	3.31633	B4402 wt	0.031	#N/A	#N/A
AENMLEILGF	28	O95793		2.28016e+07	0	3.31571	B4402 wt	0.11	0.008	9.8
SENELKKAY	14	O60884		1.04975e+07	0	3.31535	B4402 wt	0.001	0.01	17.08
AEHFLEQQm	148	P49368	M9(Oxidation)	7.2835e+07	0	3.3138	B4402 wt	0.056	#N/A	#N/A
MEKSFSDLF	18	Q9Y6A5		7.48254e+07	0	3.31269	B4402 wt	0.115	0.053	50.11
SADGTIKLW	5	Q12788;O14727		4.57322e+06	0	3.31241	B4402 wt	0.579	2.18	4999.93
AQFPSSGRFW	31	Q12996		1.10108e+08	0	3.31231	B4402 wt	0.467	0.41	515.61
KEEQVIQVW	16	Q9Y520		1.04582e+08	0	3.31214	B4402 wt	0.003	0.024	30.4
REKELQHRY	8	Q99459		5.1013e+06	0	3.31202	B4402 wt	0.003	0.147	137.35
AEAEKTFSY	26	Q9Y296		1.36433e+08	0	3.31079	B4402 wt	0.002	0.015	24.32
AEGITFIKF	10	Q8NBS9		5.92921e+06	0	3.31053	B4402 wt	0.045	0.057	54.36
NEVQTAKEF	6	P47755		2.52196e+06	0	3.30875	B4402 wt	0.013	0.077	68.14
KEFEPLLNW	27	P14625		1.81918e+08	0	3.30793	B4402 wt	0.005	0.028	32.19
AEQRIGPLAF	16	Q8NFZ0		7.50877e+07	0	3.30686	B4402 wt	0.054	0.014	23.58
EEAENTLQSF	14	P08670		2.48892e+07	0	3.3059	B4402 wt	0.026	0.085	75.25
SELMDITKLY	9	O75694		4.2099e+06	0	3.30413	B4402 wt	0.003	0.007	7.65
KELEQFSIW	15	O14524		4.82161e+07	0	3.30406	B4402 wt	0.016	0.013	21.53
GEIDTRFSF	19	P53611		1.57294e+08	0	3.30168	B4402 wt	0.03	0.061	57.74
TEVDNYHFY	16	Q16236		8.58573e+07	0	3.30036	B4402 wt	0.029	0.066	61.74
AEIDFRLVSF	18	P42858		5.10966e+07	0	3.29899	B4402 wt	0.018	0.009	14.54
AEAYVHVNQY	7	P53618		3.73316e+06	0	3.29797	B4402 wt	0.023	0.019	27.12
SEIASQGREL	10	Q9NUQ7		1.75442e+06	0	3.2979	B4402 wt	0.15	0.133	119.45
KEWESEGKIILW	10	Q7Z2F6		3.14779e+07	0	3.29683	B4402 wt	0.158	0.086	76.6
AEVYGIADKI	5	Q96RS0		1.62633e+06	0	3.29574	B4402 wt	0.724	0.203	206.96
EELKELKEY	15	Q9GZU8		2.19101e+07	0	3.29488	B4402 wt	0.004	0.076	67.59
AESLYEIRF	12	O15321		3.13084e+07	0	3.29391	B4402 wt	0.025	0.046	44.21
EEAPSQQGF	11	Q8NEK5		1.19082e+07	0	3.29349	B4402 wt	0.005	0.082	72.05
FEVESLFQKY	5	Q13233		7.13439e+06	0	3.29344	B4402 wt	0.17	0.325	362.16
AEALELHDY	7	Q15059		6.69271e+06	0	3.29308	B4402 wt	0.02	0.04	39.08
AEEKPIEIQW	20	Q8TDN6		1.3867e+08	0	3.29088	B4402 wt	0.003	0.053	50.57
AEQLHNEGF	10	P31327		1.12171e+07	0	3.29007	B4402 wt	0.028	0.038	37.75
GELGSSSNW	6	Q16773		3.26528e+06	0	3.28977	B4402 wt	0.01	0.01	17.69
NETIGSVRW	5	Q9UPU5		6.92573e+06	0	3.28911	B4402 wt	0.009	0.033	35.11
VEILDVIVRSF	13	Q9NSE4		2.89162e+06	0	3.28842	B4402 wt	0.422	0.592	869.33
SEIEGNVTF	16	Q8IVF2		4.37578e+07	0	3.28817	B4402 wt	0.008	0.065	60.23
NEQTLQRSW	7	Q9Y6J8		3.40617e+06	0	3.28753	B4402 wt	0.001	0.009	13.81
YELPTNTQW	11	O94979		1.15769e+08	0	3.2875	B4402 wt	0.005	0.06	56.73
EEAVTSIQQLF	4	Q14154		5.52533e+06	0	3.28743	B4402 wt	0.053	0.148	139.51
SEIELFRVF	41	O75643		3.9575e+08	0	3.28712	B4402 wt	0.007	0.01	16.23
SENPANRYSF	11	Q93074		6.43163e+06	0	3.28703	B4402 wt	0.01	0.014	24.12
REEQKNLHFF	24	Q9UHY1		5.41909e+07	0	3.28637	B4402 wt	0.204	0.274	288.95
NELVSTHGY	13	Q9UM11		3.96447e+07	0	3.28091	B4402 wt	0.034	0.085	75.29
EELGELLQQF	11	Q9NW13		2.11195e+07	0	3.28059	B4402 wt	0.038	0.126	112.27
SELERVFLW	25	Q99504		1.46079e+08	0	3.28034	B4402 wt	0.002	0.006	6.46
TEQDLKEYF	28	Q13148		2.08898e+08	0	3.27683	B4402 wt	0.022	0.155	148.27
VEDELVKKY	10	Q9UIG0		4.44877e+06	0	3.27536	B4402 wt	0.007	0.286	305.37
GETEYKFEW	15	Q86X95		3.10335e+07	0	3.27514	B4402 wt	0.008	0.014	23.07
KEWDFYRMF	24	Q9H2C2		1.33491e+07	0	3.26738	B4402 wt	0.058	0.06	56.51
MELPHGGEGW	16	Q99640		4.43961e+07	0	3.2663	B4402 wt	0.029	0.012	21.34
EENYGVKTTY	11	Q8WWM7		1.76717e+07	0	3.26583	B4402 wt	0.009	0.085	75.92
AEIEDIRVL	18	Q96Q89		8.90261e+07	0	3.26471	B4402 wt	0.028	0.137	125.33
SEHGGGAGNNW	14	P23258;Q9NRH3		3.08853e+07	0	3.26438	B4402 wt	0.016	0.05	48.21
AEFSRFFDAW	15	Q86XI8		1.8633e+07	0	3.26401	B4402 wt	0.048	0.006	5.98
SELDQIQRY	4	Q4AC94		5.18932e+06	0	3.26351	B4402 wt	0.002	0.045	43.46
LEILAEVRDY	1	Q6IEG0		4.08211e+06	0	3.26314	B4402 wt	0.724	0.359	420.08
QEFEHVNGRW	20	Q14839		4.61077e+07	0	3.26259	B4402 wt	0.007	0.009	14.82
KEVEGAEVGW	7	Q2NL82		3.59654e+06	0	3.26243	B4402 wt	0.023	0.04	39.3
SEVEYINKY	4	Q8NDG6		3.06533e+06	0	3.26233	B4402 wt	0.004	0.022	29.21
AEMLRSISF	10	Q05048		1.09524e+07	0	3.26166	B4402 wt	0.008	0.007	8.48
SETKGIWmW	99	Q96PP9;Q6ZN66;Q8N8V2	M8(Oxidation)	1.63653e+08	0	3.26151	B4402 wt	0.006	#N/A	#N/A
KEQGVLSFW	21	P05141;P12236		8.35187e+07	0	3.26075	B4402 wt	0.016	0.009	14.36
EETPLTAAQLF	14	Q8IXM3		1.25398e+07	0	3.25803	B4402 wt	0.092	0.2	203.64
SEASQGFRF	10	Q9H992		13079912	0	3.25706	B4402 wt	0.01	0.014	23.17
AENISKDLY	21	Q9NQ31		1.23928e+08	0	3.25646	B4402 wt	0.022	0.039	38.12
TELEGYQNF	4	Q96SN8		4.02439e+06	0	3.25561	B4402 wt	0.023	0.112	99.81
KELERLTSLY	6	Q8TBM8		1.52888e+07	0	3.25523	B4402 wt	0.084	0.09	81.92
KEQETALRVY	17	Q5TA45		1.18929e+07	0	3.25374	B4402 wt	0.035	0.096	87.16
TEYQRLEASY	11	Q7Z3C6		9.546e+06	0	3.25342	B4402 wt	0.119	0.145	134.69
AEGFISRMQY	4	P40121		4.28534e+06	0	3.2529	B4402 wt	0.06	0.027	31.96
AEESLFRVF	3	Q92800		1.35933e+07	0	3.25135	B4402 wt	0.01	0.025	30.94
KENAAYFQF	20	P15924;Q15149		1.59236e+08	0	3.25096	B4402 wt	0.074	0.045	43.23
SEPDFVAKFY	52	Q9NWQ9		1.65532e+09	0	3.25049	B4402 wt	0.084	0.116	103.57
EEFWQYNTF	10	Q8IXQ3		3.59019e+07	0	3.25045	B4402 wt	0.087	0.147	138.09
AEADKTIKVY	6	O43660		5.07851e+06	0	3.25008	B4402 wt	0.004	0.022	29.35
SETGALKTF	17	Q96CW1		3.55233e+07	0	3.25004	B4402 wt	0.01	0.071	65.3
AEAESFAIQF	19	P50748		4.15266e+07	0	3.24987	B4402 wt	0.015	0.009	13.27
TEIAVVVKY	13	Q92508		3.82418e+07	0	3.24942	B4402 wt	0.007	0.05	47.46
SEELPLASSW	8	Q9H6S0		1.01474e+07	0	3.24807	B4402 wt	0.005	0.008	9.03
AEGSNGNKW	21	Q9Y2H6		1.72222e+07	0	3.24704	B4402 wt	0.002	0.009	13.72
VEQSFFNDW	10	O95864		1.87266e+07	0	3.24704	B4402 wt	0.059	0.012	20.92
SELLDKFTW	14	Q7Z2W4		4.43024e+07	0	3.24625	B4402 wt	0.007	0.01	15.99
KENKFGFRW	25	Q70Z53		3.77113e+07	0	3.24587	B4402 wt	0.008	0.009	15.25
AELVAQWNY	10	Q9BY42		5.25936e+06	0	3.24522	B4402 wt	0.041	0.041	39.49
EEALHASHGF	13	Q9P0J0		1.08473e+07	0	3.24329	B4402 wt	0.064	0.049	47
NELGVGGTSQW	2	Q15437		78183028	0	3.24141	B4402 wt	0.033	0.117	104.28
TEELYGYLKKY	19	P19784		3.86924e+07	0	3.24123	B4402 wt	0.182	0.439	556.89
GEFQTQHSY	12	Q96JI7		1.47739e+07	0	3.23918	B4402 wt	0.004	0.049	46.85
EELLSQVQF	10	Q53EZ4		1.04535e+07	0	3.23829	B4402 wt	0.017	0.091	82.54
SELQARETF	7	Q15149		4.30345e+06	0	3.23797	B4402 wt	0.021	0.095	86.11
AEFAISIKY	6	P15498		4.7576e+06	0	3.23762	B4402 wt	0.004	0.012	20.6
SEFLKEISY	10	Q9C091		17094036	0	3.23762	B4402 wt	0.015	0.137	124.72
SEDFTVQLW	10	Q99973		3.61003e+07	0	3.23738	B4402 wt	0.004	0.009	12.34
KESLLGDMEW	11	Q63HN8		6.11913e+06	0	3.23694	B4402 wt	0.058	0.01	16.91
AEYDNFFQHL	10	Q7Z460		6.77545e+06	0	3.23519	B4402 wt	0.136	0.107	96.57
AEDLNTRVAY	14	Q9Y3B3		2.90681e+07	0	3.23419	B4402 wt	0.044	0.059	56.34
SELFLMKLI	9	Q16658		1.499e+07	0	3.23394	B4402 wt	0.395	0.034	35.68
SENKIVGIGY	5	P32321		8.29924e+06	0	3.2313	B4402 wt	0.044	0.027	32.05
QEAASLLGKKY	25	P49321		5.53274e+07	0	3.22916	B4402 wt	0.015	0.111	99.29
AEmEYSGANSI	8	Q13895	M3(Oxidation)	4.66297e+06	0	3.22879	B4402 wt	0.26	#N/A	#N/A
TEQTAPKIF	8	P07237		1.31399e+07	0	3.22628	B4402 wt	0.029	0.156	149.8
KEISYTTSF	12	Q9UNQ0		1.95707e+07	0	3.22553	B4402 wt	0.028	0.06	56.52
NEFPNIGSW	21	Q5T4S7		4.25773e+07	0	3.22543	B4402 wt	0.009	0.02	28
AEKYLPALGY	5	P54577		1.01863e+07	0	3.22511	B4402 wt	0.069	0.044	42.09
SEFGLKISF	27	P32929		2.54637e+08	0	3.22175	B4402 wt	0.016	0.068	63.17
GEAVVNRVF	10	P28065		2.24691e+07	0	3.22082	B4402 wt	0.047	0.069	63.93
EEVAELFQRL	13	Q4V328		3.1826e+07	0	3.22019	B4402 wt	0.274	0.379	456.96
MEVDPIGHLY	10	P43357		2.33291e+07	0	3.21977	B4402 wt	0.017	0.022	29.34
NEEGEAQKF	12	Q03518		4.31894e+06	0	3.21965	B4402 wt	0.115	0.914	1607.95
SEAEMRLFY	6	Q8IY37		8.19052e+06	0	3.21955	B4402 wt	0.009	0.009	12.34
SEHEQEWKF	10	Q8NEZ4		8.34703e+06	0	3.21867	B4402 wt	0.005	0.075	67.15
KEWTFPEAKW	13	Q9BS91		1.04892e+07	0	3.21853	B4402 wt	0.043	0.018	26.82
SEANVQRLY	12	Q8WVZ9		9.54699e+06	0	3.21691	B4402 wt	0.001	0.008	10.42
EELEKLQQY	19	Q9ULW0		8.79062e+07	0	3.21659	B4402 wt	0.003	0.103	93.65
AELDPSIAVGFF	12	Q9Y4P1		1.52808e+07	0	3.2153	B4402 wt	0.129	0.148	138.62
SQAGLFRLW	8	Q07864		0	0	3.21481	B4402 wt	0.247	0.177	176.93
HENDITHFY	20	O96028		4.66022e+07	0	3.21465	B4402 wt	0.003	0.027	31.79
WEQGFSQSF	40	P35222		6.17499e+08	0	3.21383	B4402 wt	0.092	0.085	75.39
SETAGRYITY	13	P19388		1.4486e+07	0	3.21352	B4402 wt	0.061	0.069	63.66
SEIEYYAmL	69	P62888	M8(Oxidation)	6.87368e+07	0	3.21274	B4402 wt	0.249	#N/A	#N/A
SEDGTVRLW	24	Q15542;P35606		5.05929e+07	0	3.21211	B4402 wt	0.001	0.009	14.53
EEWLPRELW	24	P78549		127871847	0	3.20942	B4402 wt	0.004	0.009	14.53
SETRDTLRQW	14	Q8WYP3		2.13649e+07	0	3.20787	B4402 wt	0.005	0.014	23.48
AELNKIFAL	10	Q96SN8		6.14096e+06	0	3.20782	B4402 wt	0.121	0.158	151.79
KEIGTKQSF	13	Q9UKK3		6.62155e+07	0	3.20647	B4402 wt	0.012	0.242	250.94
KEMWLQDYW	8	Q495W5		0	0	3.20587	B4402 wt	0.055	0.008	10.03
MEVEVDGQKF	11	Q12906;Q96SI9		1.42184e+07	0	3.2036	B4402 wt	0.048	0.1	90.98
AENKPLGESF	6	Q9UMZ2		3.85507e+06	0	3.20357	B4402 wt	0.011	0.035	35.8
NEMQPNGKVF	15	O60488		1.71437e+07	0	3.20221	B4402 wt	0.036	0.035	36.26
REILSDDKHDW	7	Q7Z460;O75122		3.43323e+06	0	3.20217	B4402 wt	0.043	0.168	164.95
AEKLGFAGL	11	P48643		1.49106e+07	0	3.202	B4402 wt	0.35	0.425	536.91
HEIEALKSF	11	O43847		1.4778e+07	0	3.20191	B4402 wt	0.005	0.081	71.35
EEVLIPDQKY	9	Q9UKT7		2.94269e+07	0	3.20095	B4402 wt	0.023	0.237	244.8
NEKPVGSFW	17	Q8WWK9		5.71413e+07	0	3.20052	B4402 wt	0.007	0.025	30.91
NEIFRSLPVGY	6	Q9BUI4		5.47498e+06	0	3.19837	B4402 wt	0.324	0.34	386.7
SEIDNELFQF	11	Q92802		8.56632e+06	0	3.19821	B4402 wt	0.052	0.05	47.58
KEFLKEQAW	12	Q6ZT07		4.25088e+06	0	3.19808	B4402 wt	0.006	0.055	52.41
AEVDKLELmF	7	Q8WVK7	M9(Oxidation)	3.1116e+06	0	3.19791	B4402 wt	0.047	#N/A	#N/A
EETLDTIKQY	8	Q9NUU7;Q9UMR2		4.55267e+06	0	3.19549	B4402 wt	0.007	0.148	139.27
KEFEQIDKSGSW	5	P18031		1.51349e+06	0	3.19446	B4402 wt	0.095	0.139	127.09
KEDLVFIFW	20	P23528;Q9Y281		1.55291e+07	0	3.19217	B4402 wt	0.049	0.062	58.65
KENGADIFLY	19	Q9NR09		9.73586e+07	0	3.19187	B4402 wt	0.172	0.097	88.41
LEDVASHWW	3	Q9H093		2.87114e+06	0	3.19133	B4402 wt	0.097	0.061	57.76
GENVIISHF	4	Q96AD5		7.42671e+06	0	3.18881	B4402 wt	0.016	0.014	23.51
SEVILHHEY	19	O75643		8.83706e+07	0	3.1887	B4402 wt	0.005	0.012	21.11
SENAERILY	14	Q14643		1.63802e+07	0	3.18746	B4402 wt	0.006	0.01	18.66
SENDTYFKKY	27	Q8WXH0		8.75968e+07	0	3.18569	B4402 wt	0.005	0.015	24.61
AERVGLTVGY	8	Q6P158		2.86337e+07	0	3.18483	B4402 wt	0.115	0.081	71.33
SEIAKEQGF	13	O75569		1.4865e+07	0	3.18338	B4402 wt	0.01	0.087	78.35
KSIDLIQKW	9	P49585		5.43889e+06	0	3.18199	B4402 wt	0.55	1.975	4492.82
LELPNQWLW	22	Q9Y262		5.91154e+06	0	3.18181	B4402 wt	0.03	0.02	28.21
AEGIHTGQFVY	25	P62917		5.15187e+08	0	3.18155	B4402 wt	0.179	0.366	432.47
AEFIKNYMKKY	12	Q5XG87		10587542	0	3.18105	B4402 wt	0.082	0.202	205.79
AEQPSGFTF	24	Q76FK4		1.21606e+08	0	3.17935	B4402 wt	0.005	0.025	30.85
AEFYHPGQEY	21	P68400;Q8NEV1		3.88346e+07	0	3.17921	B4402 wt	0.007	0.025	30.82
SEIEDHNRQL	29	Q9Y4B5		4.79006e+07	0	3.17885	B4402 wt	0.077	0.253	263.89
KEIGENVHIY	15	Q9NVX7		1.49937e+07	0	3.17787	B4402 wt	0.044	0.158	151.44
GEIKVLQGF	4	Q9HD26		9.96956e+06	0	3.17728	B4402 wt	0.027	0.042	40.35
LELGFSKVF	5	P31350		6.97726e+06	0	3.17691	B4402 wt	0.175	0.262	274.95
SEINERVVQHF	15	Q14643		5.36231e+07	0	3.17164	B4402 wt	0.036	0.124	110.02
QEQHVPFDIHTY	10	Q6IBW4		1.11892e+07	0	3.1704	B4402 wt	0.056	0.158	151.8
AELSEQIKSF	1	Q5JRA6		5.62808e+06	0	3.16934	B4402 wt	0.004	0.013	21.52
NENPLRALY	22	Q13153;Q13177;O75914		5.25359e+07	0	3.16898	B4402 wt	0.007	0.011	20.14
NEVImTIGF	14	P49770	M5(Oxidation)	1.36617e+07	0	3.16838	B4402 wt	0.268	#N/A	#N/A
AENVPASKF	10	Q4ADV7		1.64722e+07	0	3.16757	B4402 wt	0.003	0.011	19.9
LEHVPNSVRLW	2	O94906		3511827	0	3.16753	B4402 wt	0.166	0.162	157.12
SEQSLTEmW	8	Q15652	M8(Oxidation)	5.29243e+06	0	3.16748	B4402 wt	0.002	#N/A	#N/A
VEFEGQTRW	5	Q8N3P4		3.85639e+06	0	3.16748	B4402 wt	0.003	0.031	33.88
NESFNPSLW	10	Q96RT1		1.14712e+07	0	3.16679	B4402 wt	0.018	0.01	17.43
SENPNEVFRF	10	P45974		1.50725e+07	0	3.16654	B4402 wt	0.029	0.034	35.35
YEKDPGFEQF	12	Q5H8A4		1.18205e+07	0	3.16621	B4402 wt	0.08	0.532	723.61
EEAFQGTKVF	8	P61289		9.32577e+06	0	3.16607	B4402 wt	0.03	0.095	86.45
AEAEQTLRF	17	Q03001		4.42303e+07	0	3.16607	B4402 wt	0.003	0.013	21.64
REFWPQEVW	36	P37268		3.79882e+08	0	3.16321	B4402 wt	0.022	0.062	58.63
SESAVFHGF	11	P26006		2.45713e+07	0	3.16316	B4402 wt	0.006	0.007	8.35
AEEEKILEFW	5	P41252		5.50534e+06	0	3.16128	B4402 wt	0.008	0.02	27.7
SEINIAPRI	12	A5YKK6		8.44309e+06	0	3.15971	B4402 wt	0.078	0.049	47.06
REFYTVDGQKF	5	Q9UHN6		9.29631e+06	0	3.15853	B4402 wt	0.179	0.483	626.74
AETARLTSF	10	P78371		5.84978e+06	0	3.15851	B4402 wt	0.02	0.055	52.29
SEYDQIRYI	6	Q86Z02;Q9H2X6		1.15691e+07	0	3.15841	B4402 wt	0.047	0.114	101.81
LENVLIHFW	4	O94822		2.33082e+06	0	3.15637	B4402 wt	0.026	0.009	12.04
EETQTLVREY	11	P26641		9.41502e+06	0	3.15632	B4402 wt	0.017	0.052	49.95
EELQQKVSY	11	P40763		1.23743e+07	0	3.15482	B4402 wt	0.004	0.133	119.47
LEDGRTLSDY	6	P62987;P62979;P0CG47;P0CG48		5.57325e+06	0	3.15305	B4402 wt	0.593	1.357	2783.43
VENNPAIKW	10	Q9P2G1		1.23297e+07	0	3.15182	B4402 wt	0.002	0.019	27.57
SEINKPNFY	30	Q5QJE6		225955078	0	3.15165	B4402 wt	0.008	0.084	73.95
SELEKTFGW	10	Q13342		1.01422e+07	0	3.15124	B4402 wt	0.003	0.008	11.54
AEQYDAFVKF	20	Q53H80		7.43015e+07	0	3.14981	B4402 wt	0.03	0.031	33.77
AEMYQVSRL	7	O94955		5.18379e+06	0	3.14786	B4402 wt	0.058	0.03	33.35
DEALIGKKF	10	O14647		6.01912e+06	0	3.14697	B4402 wt	0.029	0.18	179.57
SELEYDMKKY	16	P42695		3.20252e+07	0	3.14626	B4402 wt	0.019	0.057	54.32
AEKDNFLEW	10	Q9H089		102171680	0	3.14453	B4402 wt	0.002	0.008	9.54
EEALKQLAEW	10	Q9BY43		9.75309e+06	0	3.14401	B4402 wt	0.021	0.012	21.4
AEVDYLEQF	15	Q9Y6A5		2.4095e+07	0	3.14173	B4402 wt	0.009	0.041	40.08
MEISSILQEL	20	Q96L14;Q5SW79		1.49331e+07	0	3.14158	B4402 wt	0.432	0.128	114.48
SEFVIPSVYW	16	Q9H000		1.46848e+08	0	3.14111	B4402 wt	0.03	0.008	10.21
SEDNImQIW	40	Q16576	M6(Oxidation)	7.43002e+07	0	3.14033	B4402 wt	0.003	#N/A	#N/A
GESLIRTAF	3	Q7Z3U7		3.53283e+06	0	3.13942	B4402 wt	0.062	0.075	67.41
GEMPPGLNF	38	P40855		1.37975e+07	0	3.13219	B4402 wt	0.008	0.028	32.17
EESKVLPIIQRW	8	Q9BYW2		8.01735e+06	0	3.13217	B4402 wt	0.047	0.128	114.45
QEEFGIIKSY	6	Q5U5R9		4.07305e+06	0	3.13046	B4402 wt	0.014	0.062	58.66
RESGVGQTDW	10	Q9C0C2		5.1352e+06	0	3.12957	B4402 wt	0.009	0.022	29.23
NEIDELLQEF	22	Q9NP77		1.39305e+07	0	3.12791	B4402 wt	0.061	0.101	91.58
AEALLHPFF	10	P49761		19136242	0	3.12782	B4402 wt	0.03	0.01	18.92
TEIDDTKVF	5	Q9Y4D1		4.89069e+06	0	3.12764	B4402 wt	0.013	0.172	170.65
AEGEVVQVRW	5	O75164		2.74169e+06	0	3.12454	B4402 wt	0.003	0.009	12.27
SEQETLQKY	10	A2RRP1		3673538	0	3.12372	B4402 wt	0.001	0.02	28.25
QEFIRVGYY	11	Q9Y294;Q9NVP2		6.39707e+07	0	3.12359	B4402 wt	0.103	0.125	110.91
QEHILRFASW	27	Q13263		6.09908e+07	0	3.12211	B4402 wt	0.089	0.009	12.8
KEGEFVAQF	17	Q9UQ80		5.04221e+07	0	3.12124	B4402 wt	0.03	0.091	82.92
LENSLRETW	6	Q9Y4W2		2.45323e+06	0	3.11867	B4402 wt	0.006	0.013	22.28
KENGFTQHVY	15	Q6PKG0		6.79248e+07	0	3.11632	B4402 wt	0.023	0.064	59.6
KEAIYKERW	14	Q9H2U1		1.56159e+07	0	3.11606	B4402 wt	0.01	0.045	43.04
EEDFPSLREY	10	P51948		1.08424e+07	0	3.11606	B4402 wt	0.01	0.095	86.82
GESQTLQQF	10	Q13813		3.38307e+07	0	3.11587	B4402 wt	0.007	0.048	46.13
IEIFRYSFY	13	Q9P035		6.29114e+06	0	3.11549	B4402 wt	0.45	0.271	286.31
GELERAFSYY	16	Q16629		3.50135e+07	0	3.11444	B4402 wt	0.152	0.085	75.98
AESGSSLRYY	6	Q8NEL9		3.0921e+06	0	3.11303	B4402 wt	0.018	0.014	23.01
AEISLALNY	10	P41743		7.73821e+06	0	3.11201	B4402 wt	0.007	0.008	10.74
EEMINPYRNL	9	Q01650		1.38701e+07	0	3.10935	B4402 wt	0.292	0.176	175.34
SELSEEQAF	1	Q15633		3.249e+06	0	3.109	B4402 wt	0.029	0.157	150.52
ALSISLHVW	9	Q9NPI0		6.96563e+06	0	3.1063	B4402 wt	1.296	1.949	4429.49
SEQGSLQLW	15	Q8NI36		1.73031e+07	0	3.10466	B4402 wt	0.001	0.006	6.53
EELYSRQLY	13	P41226		2.32945e+07	0	3.10456	B4402 wt	0.01	0.041	39.65
AEELFARKF	9	Q00610		8.73305e+06	0	3.10441	B4402 wt	0.006	0.019	27.18
AEQQVPLVLW	25	Q15904		5.10116e+08	0	3.1008	B4402 wt	0.003	0.007	7.36
KENSIITKY	10	O95391		1.36439e+07	0	3.0994	B4402 wt	0.002	0.025	31.1
AEKTWVQLF	17	Q9Y4A5		2.86178e+07	0	3.09885	B4402 wt	0.005	0.01	18.67
SEGSFLLTTF	26	Q15233		1.23209e+08	0	3.09838	B4402 wt	0.218	0.021	28.62
TEREWADEW	9	O43439		1.18887e+07	0	3.09789	B4402 wt	0.03	0.04	39.42
AEDSVMDHHF	10	Q8NC51		1.12856e+07	0	3.09763	B4402 wt	0.041	0.05	48.14
VEIAQREGAKY	21	P00966		3.31944e+07	0	3.09406	B4402 wt	0.286	0.829	1404.54
mEVWDVKNY	6	Q9BY44	M1(Oxidation)	2.9162e+06	0	3.09258	B4402 wt	0.055	#N/A	#N/A
QELLLANNW	9	Q8TEQ6		4.53326e+06	0	3.0917	B4402 wt	0.01	0.008	9.73
KEIDLESIF	14	O00139		7.37552e+07	0	3.09001	B4402 wt	0.054	0.253	264.27
GEISDPFRF	7	O15438		7.34518e+06	0	3.0894	B4402 wt	0.039	0.129	115.62
AEAFLVHLF	5	P49450		3.28472e+07	0	3.08854	B4402 wt	0.005	0.006	6.05
NESSVLHTL	16	Q92614		4.45492e+07	0	3.08718	B4402 wt	0.06	0.185	185.43
KEELAQYQKW	4	Q9UQE7		2.27645e+06	0	3.08703	B4402 wt	0.025	0.044	42.65
AEIDAHLVAL	20	P60900		1.62672e+08	0	3.08507	B4402 wt	0.178	0.132	118.95
EELPYSEYF	14	O15379		2.66587e+07	0	3.08394	B4402 wt	0.031	0.116	102.87
AENLFRAFL	12	P78527		1.93315e+07	0	3.08341	B4402 wt	0.178	0.028	32.38
EEIDLRSVGW	11	Q9H1C4		1.54616e+07	0	3.08264	B4402 wt	0.004	0.009	11.98
VELTEKIAQLF	5	Q12800		1.97961e+07	0	3.08242	B4402 wt	0.443	0.556	779.91
SESSPRPSFW	15	O60293		2.51761e+07	0	3.08046	B4402 wt	0.003	0.008	10.66
REILQTYGY	5	Q96AX1		1.20847e+07	0	3.07982	B4402 wt	0.051	0.063	58.83
AEAGVAVFAW	15	O43865		6.87905e+07	0	3.07717	B4402 wt	0.014	0.006	5.14
TENIDIKKY	10	O95749		8.12485e+06	0	3.0771	B4402 wt	0.003	0.051	48.71
EENSAIIIQSW	16	Q8IZT6		1.87735e+07	0	3.0767	B4402 wt	0.006	0.015	24.5
AEAMPFPLNF	17	Q13505		2.31176e+07	0	3.07586	B4402 wt	0.028	0.008	10.47
EEISNMIHSY	10	Q7Z4S6		8.50599e+06	0	3.07508	B4402 wt	0.015	0.028	32.34
YEMEVSQRL	10	Q86WA8		1.71823e+07	0	3.07498	B4402 wt	0.038	0.098	89.39
YENSPQQVF	14	P01024		2.88741e+07	0	3.07428	B4402 wt	0.009	0.149	140.77
EETEWLQSF	13	O75192		1.65654e+07	0	3.07167	B4402 wt	0.021	0.083	73.8
KEQSIVEKF	14	Q86U44		1.00743e+07	0	3.06888	B4402 wt	0.005	0.094	85.6
EENFPENKEY	25	O43683		0	0	3.06808	B4402 wt	0.012	0.144	133.85
QELKLIGEYGL	15	P46781		4.07096e+07	0	3.06763	B4402 wt	1.542	1.501	3208.21
EEMYDIFGKY	9	Q9Y3B4		6.83843e+06	0	3.06691	B4402 wt	0.086	0.032	34.04
TEEEKNFKAF	20	P26373		1.73177e+07	0	3.06655	B4402 wt	0.118	0.38	460.74
AEVTTDDRAY	8	P53992		1.99654e+06	0	3.06586	B4402 wt	0.083	0.113	100.64
REFPDRLVGY	68	Q93063		1.48255e+08	0	3.06547	B4402 wt	0.056	0.173	171.35
EEERLSIQNF	10	P06400		1.03244e+07	0	3.06505	B4402 wt	0.143	0.223	227.73
RENFLQQLY	16	Q4LE39		8.19695e+07	0	3.065	B4402 wt	0.008	0.01	17.44
SENSVFQAVY	8	Q6UWJ1		7.44778e+06	0	3.06461	B4402 wt	0.029	0.009	12.71
AEPLDKVLQQF	15	Q9H6T0		1.89902e+07	0	3.0629	B4402 wt	0.11	0.731	1165.32
KEAFVVEEW	21	P35606		2.18386e+08	0	3.06046	B4402 wt	0.004	0.009	14.68
AEGQSPLSQKY	6	Q96F24		2.72123e+06	0	3.05758	B4402 wt	0.005	0.136	123.59
TENDSTLVHRF	10	O75592		1.03272e+07	0	3.05689	B4402 wt	0.02	0.154	146.75
YEQITGWWY	10	A7E2V4		9.41318e+06	0	3.05667	B4402 wt	0.27	0.096	87.41
MELKSTNISF	5	Q9Y3B1		9.16894e+06	0	3.05654	B4402 wt	0.27	0.093	84.87
AEYYFQKEF	17	P09913		8.99919e+07	0	3.05628	B4402 wt	0.009	0.01	18.88
TEDIQTRQY	13	Q96SB4;P78362;Q9UPE1		3.93942e+06	0	3.05614	B4402 wt	0.018	0.297	320.15
KEQENLLKQRW	12	Q9BT92		6.6373e+06	0	3.05553	B4402 wt	0.021	0.136	123.68
AETGSVKDF	11	Q96GX2		2.38712e+07	0	3.05538	B4402 wt	0.013	0.048	45.58
SEYLRYEDTL	5	Q9H3M7		3.00207e+06	0	3.05335	B4402 wt	1.437	0.814	1371.01
SEFPEIDGQVF	13	Q9NUQ8		2.44176e+07	0	3.05333	B4402 wt	0.054	0.351	405.68
SEDNRILLW	34	Q9BQA1		4.59157e+08	0	3.05168	B4402 wt	0.002	0.01	18.18
QEIENAINEY	8	Q9Y2L6		5.61537e+06	0	3.05082	B4402 wt	0.024	0.077	68.23
EELEQKYTY	15	P42224		3.12354e+07	0	3.05065	B4402 wt	0.004	0.119	105.84
YENPTYKFF	27	P05067		159075537	0	3.05063	B4402 wt	0.021	0.055	52.55
GENSGIGKLF	9	Q6P0N0		1.70668e+07	0	3.04999	B4402 wt	0.027	0.015	25
SENHLSRFVW	4	P30408		1.01828e+07	0	3.04953	B4402 wt	0.018	0.006	5.99
AELEENQRSY	8	P46100		2.62183e+06	0	3.04931	B4402 wt	0.004	0.045	43.16
EEQSIVKYF	5	Q9NRF8		9.93776e+06	0	3.04905	B4402 wt	0.002	0.013	21.92
AEIEYAmAY	1	Q969H8	M7(Oxidation)	1.25943e+06	0	3.04844	B4402 wt	0.007	#N/A	#N/A
REKFIISDW	15	Q86UY5		3.2863e+07	0	3.04645	B4402 wt	0.058	0.043	41.88
AEmDARTILL	14	P46940	M3(Oxidation)	2.43931e+07	0	3.04612	B4402 wt	0.1	#N/A	#N/A
AEAPRLAEY	10	Q15020		1.76455e+07	0	3.04183	B4402 wt	0.003	0.014	22.89
VESELLHTY	6	Q96QD8;Q99624		4.29886e+07	0	3.0413	B4402 wt	0.004	0.05	47.88
NESAIFHGW	15	Q96MW5		1.12684e+08	0	3.0409	B4402 wt	0.004	0.006	6.05
AEWEERISAW	7	Q9HCG7		6.15023e+06	0	3.04068	B4402 wt	0.003	0.006	6.52
KEEDLLQAW	8	P28340		13715523	0	3.03972	B4402 wt	0.003	0.023	30.09
AEHNSKIKYW	5	Q9NTJ3		5.33291e+06	0	3.03889	B4402 wt	0.003	0.008	11.68
AEDKPYAELW	11	P34949		1.19387e+07	0	3.03861	B4402 wt	0.006	0.009	15.71
AESSGQKSFA	17	Q5QJE6		1.19085e+07	0	3.03798	B4402 wt	0.257	0.527	713.2
HEAPYLFQKY	4	Q9ULI2		3.48348e+06	0	3.0348	B4402 wt	0.026	0.106	95.46
QEFDSGLLHW	8	O14497		6.42391e+07	0	3.03379	B4402 wt	0.004	0.008	9.26
SELQALRQY	2	Q5VU43		1.21147e+06	0	3.03355	B4402 wt	0.003	0.014	23.21
GEIETIARF	6	Q9HDC9		6.54875e+06	0	3.03292	B4402 wt	0.02	0.054	51.6
AEFEVVRTI	10	P42025		5.71486e+06	0	3.03098	B4402 wt	0.021	0.057	53.73
HENEDIYKL	10	O00629;O00505		1.19285e+07	0	3.03087	B4402 wt	0.06	0.544	751.98
AEIASALGY	8	O00141;Q96BR1		8.61281e+06	0	3.02898	B4402 wt	0.017	0.009	12.13
SEIINSKNF	5	Q9BTV4		3.76592e+06	0	3.02821	B4402 wt	0.015	0.022	29.01
GEYTLVVKW	9	P21333		6.24167e+06	0	3.02713	B4402 wt	0.006	0.014	23.15
SELWSLLNF	8	Q9NRZ9		2.37878e+06	0	3.02626	B4402 wt	0.139	0.042	40.49
SESNGEFFF	18	Q9H0H0		77865788	0	3.02602	B4402 wt	0.096	0.088	79.4
SEKSNILEAW	5	Q9BUA3		0	0	3.02585	B4402 wt	0.014	0.008	11.69
SEDNPQTLLF	11	Q9NR30;Q9BQ39		3.38275e+07	0	3.02535	B4402 wt	0.024	0.044	42.42
LEQGPGGLWVW	12	P26640		3.1745e+06	0	3.02411	B4402 wt	0.146	0.199	202.39
LENDIRTFF	9	O14929		1.19814e+07	0	3.0239	B4402 wt	0.051	0.116	103.17
SEGQEPALRSW	10	O43379		2.78126e+06	0	3.02375	B4402 wt	0.008	0.068	62.55
EENPSLNIQF	5	Q9Y2T2		5.94713e+06	0	3.02329	B4402 wt	0.009	0.044	42.31
HEEEKSYLW	15	O00635		1.57621e+07	0	3.02321	B4402 wt	0.005	0.048	46.22
SEEPDSWHW	14	Q96JI7		1.81514e+07	0	3.02258	B4402 wt	0.006	0.06	57
SEIEDSTKQVF	10	P51587		1.33726e+07	0	3.02194	B4402 wt	0.029	0.247	256
SELQREGVSHY	10	Q969N2		1.15235e+07	0	3.02121	B4402 wt	0.049	0.26	272.55
SELQSQVRY	7	Q14847		3.33755e+06	0	3.02046	B4402 wt	0.004	0.053	50.37
QEQEIEQRLL	9	Q86YP4		4.33529e+06	0	3.01715	B4402 wt	0.094	0.235	242.15
MEATYINHNF	4	O15371		4.98069e+06	0	3.01649	B4402 wt	0.184	0.022	28.94
TEGGEPYRLY	11	Q14697		1.3931e+07	0	3.01617	B4402 wt	0.078	0.231	237.21
EELGFRPEY	6	P09874		65187860	0	3.01598	B4402 wt	0.017	0.102	92.58
AEEKQTKSF	10	Q00341		1.38628e+07	0	3.0152	B4402 wt	0.004	0.085	75.7
QEALNLFKSI	10	Q5JWF2;P63092		9.11994e+06	0	3.01477	B4402 wt	0.579	0.089	81.2
AEWLARYW	10	Q7RTV3		5.47777e+06	0	3.01458	B4402 wt	0.12	0.038	37.65
AEIAALRFL	15	Q96AX1		2.84e+07	0	3.01455	B4402 wt	0.1	0.035	36.14
TEITRYSFY	11	B0YJ81		10711867	0	3.01368	B4402 wt	0.083	0.063	59.4
EELAKGWTQW	5	A0FGR8		6.17154e+06	0	3.01318	B4402 wt	0.007	0.009	15.78
SEFRYLFKW	13	Q5M7Z0		1.42949e+07	0	3.01243	B4402 wt	0.028	0.008	11.12
AEFVIHSGF	13	Q86TU7		1.25207e+07	0	3.0124	B4402 wt	0.05	0.023	30.08
GENPIPIFF	19	Q8IWV7		5.55943e+07	0	3.01119	B4402 wt	0.01	0.056	53.43
EERAALLELW	8	Q13813		9.02066e+07	0	3.00957	B4402 wt	0.058	0.01	18.75
MEFLFNKTGW	2	Q9H0U3		1.98913e+06	0	3.00923	B4402 wt	0.104	0.007	8.74
IEMPYVIEF	16	Q9UKK3		1.53129e+07	0	3.00891	B4402 wt	0.052	0.061	57.28
SEFGNHYLY	27	Q15393		1.45831e+08	0	3.00864	B4402 wt	0.021	0.018	26.99
KEAEFLQKL	10	Q99755;O14986;O60331;A2A3N6		7.42388e+07	0	3.0079	B4402 wt	0.038	0.21	213.93
SENGGRWAW	6	Q8IUY3		1.0118e+07	0	3.00741	B4402 wt	0.003	0.008	9.13
SESFISRLL	10	Q9P2R3		1.75453e+07	0	3.007	B4402 wt	0.061	0.023	29.71
LEADPYSKW	7	Q13315		9.77769e+06	0	3.00625	B4402 wt	0.004	0.022	29.33
RELSAPARLY	17	Q9H1K1		4.26142e+07	0	3.0062	B4402 wt	0.032	0.04	38.94
YEHASIHLW	12	Q14444		1.68677e+07	0	3.00426	B4402 wt	0.002	0.007	8.05
AEEKATGKLF	9	Q8IU85		5.50291e+06	0	3.00425	B4402 wt	0.026	0.053	50.6
EEIFGTIGm	228	Q99873	M9(Oxidation)	1.39552e+08	0	3.00389	B4402 wt	0.284	#N/A	#N/A
EEFNREMFW	16	O95273		2.03802e+07	0	3.0036	B4402 wt	0.018	0.013	21.55
mELPDYRQW	23	O43676	M1(Oxidation)	6.45182e+06	0	3.00241	B4402 wt	0.005	#N/A	#N/A
EEFAFAVRF	5	Q8N4B1		5.25127e+08	0	3.0015	B4402 wt	0.033	0.039	38.26
SEQISQERY	11	Q9NUM4		1.30924e+06	0	2.99984	B4402 wt	0.009	0.08	69.94
EEASLLHQF	20	Q01082		1.64494e+08	0	2.998	B4402 wt	0.002	0.011	19.25
mEQSLFTRF	17	O60306	M1(Oxidation)	8.91348e+06	0	2.99598	B4402 wt	0.041	#N/A	#N/A
SEDKYVYIW	10	Q5JSH3		11398401	0	2.9958	B4402 wt	0.007	0.01	18.04
AEILEVLHSL	5	Q15008		1.71909e+06	0	2.99463	B4402 wt	0.097	0.082	71.86
RENDIKSYF	24	P39748		2.31488e+08	0	2.99417	B4402 wt	0.007	0.06	56.85
AEELGHTETY	8	Q9Y2G9		1.36023e+07	0	2.99368	B4402 wt	0.034	0.118	105.11
AEQYFSTLY	8	Q13464;O75116		8.5572e+06	0	2.99329	B4402 wt	0.02	0.009	12.47
NELKFYQGF	2	P78527		2.43523e+06	0	2.99323	B4402 wt	0.088	0.054	51.13
AEIRSLVTW	44	P09913;O14879		1482213692	0	2.99306	B4402 wt	0.002	0.007	7.89
SELNEKQEL	10	Q96CV9		7.64737e+06	0	2.99305	B4402 wt	0.074	0.511	679.36
KELGGADNIRKY	10	Q9NXU5		5.79436e+06	0	2.99305	B4402 wt	0.088	0.459	587.97
EEKSIDLIQKW	20	P49585		1.89505e+08	0	2.99291	B4402 wt	0.008	0.099	90.01
SEGRALAQEW	4	Q9Y3L5		4.16509e+06	0	2.99157	B4402 wt	0.024	0.008	10.93
TENDIANFF	22	P31942		1.58643e+08	0	2.98953	B4402 wt	0.01	0.019	27.36
AEASVDPSLSW	6	Q9NQZ2		1.29131e+07	0	2.98746	B4402 wt	0.002	0.009	12.21
ASQDFFQRW	3	O94973		2.46985e+07	0	2.9871	B4402 wt	0.578	1.304	2657.53
MELQQLISVW	17	Q9UBT7		8.52376e+06	0	2.98623	B4402 wt	0.078	0.008	11.18
GENPNPNDW	5	Q96RU2		6.73036e+06	0	2.9861	B4402 wt	0.009	0.059	56.23
YEDGSIRIF	10	Q9UNX4		1.20183e+07	0	2.98587	B4402 wt	0.074	0.487	633.76
SEMRFVQDL	16	O43293		4.87628e+07	0	2.98577	B4402 wt	0.117	0.01	16.78
REMENQPHKKY	10	P42684		2.64319e+06	0	2.98513	B4402 wt	0.007	0.138	126.56
GEVLISRVY	19	Q96CW1		1.2644e+08	0	2.98454	B4402 wt	0.021	0.036	36.47
LEPEELYQTF	31	P13639		2.11507e+08	0	2.98452	B4402 wt	0.5	1.011	1859.53
SEAPSGESRKF	20	Q99613;B5ME19		4.35825e+07	0	2.9843	B4402 wt	0.014	0.165	161.38
EEVEVILQY	14	P05556		8.78982e+07	0	2.98414	B4402 wt	0.004	0.066	61.72
AEAKFTAGDF	1	Q9Y5K8		2.86303e+06	0	2.98024	B4402 wt	0.209	0.014	23.97
AEWIVAHWW	4	O14672		2.58981e+06	0	2.98024	B4402 wt	0.037	0.007	8.44
AELGGLLKY	5	O00231		6.97265e+07	0	2.98003	B4402 wt	0.009	0.047	45.35
SEDGTLKLWNL	8	Q9NRL3		4.5941e+06	0	2.97948	B4402 wt	0.56	1.387	2857.49
SELGETFKF	8	Q9BSY9		5.40454e+06	0	2.97904	B4402 wt	0.026	0.109	97.7
YEFEFAAQQF	6	Q12891		1.21467e+06	0	2.97895	B4402 wt	0.097	0.112	100.12
NEVFLPFTW	14	O94923		5.39676e+06	0	2.97873	B4402 wt	0.036	0.009	14.02
AEEKSLLVGF	6	Q9NPR9		1.11901e+07	0	2.97751	B4402 wt	0.146	0.084	75.08
SEAEDLVANFF	4	P61289		3.49864e+06	0	2.97689	B4402 wt	0.125	0.098	88.9
SEVDFEQQW	1	Q8IWU2		3761671	0	2.97682	B4402 wt	0.001	0.009	12.75
TEMAPTASSF	7	P49703		8.79922e+06	0	2.97629	B4402 wt	0.066	0.009	13.88
AELFGAEAW	1	Q8TB96		3.35024e+06	0	2.97629	B4402 wt	0.004	0.007	6.87
SETDLLNRF	5	Q8TEW6		5.6666e+06	0	2.97586	B4402 wt	0.01	0.056	53.43
SEFIINNRNY	4	Q9Y2H8		2.05035e+06	0	2.97517	B4402 wt	0.084	0.056	53.3
AESTKSFQY	10	Q9UPM8		5.51931e+06	0	2.97464	B4402 wt	0.004	0.031	33.58
HENGFFKDRHW	11	Q96IZ6;Q6P1Q9		4.18677e+06	0	2.97291	B4402 wt	0.049	0.118	104.71
EEIFITDWW	17	Q13393;O14939		3.43714e+06	0	2.9724	B4402 wt	0.117	0.013	21.6
KEDKFPRFW	11	Q9BQG0		7.78308e+06	0	2.97222	B4402 wt	0.007	0.08	70.01
RENDKQETW	18	P15924		1.34913e+07	0	2.9722	B4402 wt	0.002	0.056	52.67
VELVTQQMW	5	P11388		6.34546e+06	0	2.97103	B4402 wt	0.016	0.019	27.29
AEKLGGSAVI	9	P23528		1.10161e+07	0	2.97035	B4402 wt	0.811	0.298	321.62
AESYRIQTY	15	O95453		2.54044e+07	0	2.9693	B4402 wt	0.002	0.012	20.97
AEWDQVTVY	11	Q9Y4W2		1.62424e+07	0	2.96924	B4402 wt	0.006	0.028	32.48
AENEELHQLW	6	Q6PGP7		3.8298e+06	0	2.9689	B4402 wt	0.001	0.006	5.67
AEQEVARLL	3	Q86YV9		1.69383e+06	0	2.96753	B4402 wt	0.007	0.017	25.94
EEVEAKFKRY	32	Q9NX63		7.10593e+07	0	2.96703	B4402 wt	0.017	0.141	129.8
GEFKALQEW	36	P24928		8.27358e+08	0	2.96554	B4402 wt	0.004	0.009	15.62
AEQAAVFKF	6	Q9HBU1		3.95134e+06	0	2.96414	B4402 wt	0.007	0.009	12.1
SEQPAKATF	15	P49790		3.39893e+07	0	2.96326	B4402 wt	0.008	0.093	84.96
EELASWGHEY	18	Q13200		4.62935e+07	0	2.96308	B4402 wt	0.031	0.034	35.59
AEKLLGPGVNY	5	P40763		2.66911e+06	0	2.96262	B4402 wt	0.055	0.336	379.74
AEDPQERPPF	9	P16066		6.77721e+06	0	2.96237	B4402 wt	0.174	0.463	594.22
SEIESNRSF	1	Q9UDY2		2.98787e+06	0	2.96156	B4402 wt	0.002	0.012	20.57
QEDAARLQAAY	10	Q01082		6.14959e+06	0	2.96155	B4402 wt	0.163	0.337	381.49
QELNDRFANY	11	P17661;P08670		1.39365e+07	0	2.95918	B4402 wt	0.085	0.086	76.88
LESEGLWEW	2	P52948		1.98128e+07	0	2.95821	B4402 wt	0.03	0.044	42.21
SEAKAFHDY	15	P81877;Q9BWW4		3.38529e+07	0	2.95702	B4402 wt	0.015	0.014	23.28
AISDLQQLW	13	O76094		2.70694e+07	0	2.95579	B4402 wt	0.633	1.934	4395.31
HEMEKAFAF	4	Q9H000		1.40491e+07	0	2.9551	B4402 wt	0.018	0.019	27.43
EETETVTKSY	13	Q05682		9.42815e+06	0	2.955	B4402 wt	0.011	0.129	115.31
AESKLIYTY	10	Q9NQX4		6.29403e+06	0	2.95492	B4402 wt	0.002	0.008	9.84
GENPASHSY	22	P13995		2.21865e+07	0	2.95488	B4402 wt	0.002	0.041	39.87
GEIGGTEEY	4	P53396		1.81771e+06	0	2.95472	B4402 wt	0.046	0.28	296.92
SEAESRIFW	10	Q9NYZ1;Q96ET8		1.08272e+07	0	2.95425	B4402 wt	0.001	0.007	7.19
ADFGLARLY	10	Q9NYV4;Q14004;P11802;Q00534		5.38334e+06	0	2.95381	B4402 wt	0.173	0.304	330.11
SEMDLGGLPSW	6	Q8IW92;Q8NCI6		2.28457e+06	0	2.95284	B4402 wt	0.004	0.007	7.36
AEFQSPKYI	7	Q14624		4.99813e+06	0	2.95275	B4402 wt	0.038	0.08	70.13
EEMEAFPEKF	10	Q5JS54		3.73757e+07	0	2.95182	B4402 wt	0.022	0.015	24.98
KEKDERILW	51	Q9UNL2		2.97991e+08	0	2.95171	B4402 wt	0.01	0.101	92.21
SEDFVGHLY	7	Q9NRD0		3.7912e+06	0	2.95151	B4402 wt	0.018	0.065	60.56
AEFQDSLNF	4	Q9NYF3		3.88475e+06	0	2.95067	B4402 wt	0.01	0.019	27.11
AEALHAHGY	10	A7E2V4		3.65103e+06	0	2.95058	B4402 wt	0.003	0.008	9.85
EEFFPAFQAF	9	Q8NHQ1		3.40706e+07	0	2.94997	B4402 wt	0.059	0.042	40.5
LEQANDDARTF	4	Q8IUR0		1.31077e+06	0	2.9486	B4402 wt	0.206	0.765	1247.76
KEIPSGWHLW	11	Q8IWV8		7.30132e+06	0	2.94763	B4402 wt	0.004	0.007	8.68
EEAEIIRKY	8	P09874		1.48403e+07	0	2.94746	B4402 wt	0.001	0.011	19.35
TEHPKINEW	15	Q14204		3.0462e+07	0	2.94677	B4402 wt	0.001	0.039	38.52
QERDPSKIKW	19	P04406		8.51931e+07	0	2.94663	B4402 wt	0.003	0.082	72.37
KENSKVDDKW	12	Q96QK1		2.92838e+06	0	2.94575	B4402 wt	0.032	0.108	97.03
GEGKELYLSW	5	P16435		1.0334e+07	0	2.94498	B4402 wt	0.074	0.033	34.68
REVLFGVTSW	10	P0CW18		5.74969e+06	0	2.94492	B4402 wt	0.04	0.009	13.11
SEILQKEVY	10	Q9NRW7		1.37684e+07	0	2.94489	B4402 wt	0.014	0.071	65.04
RESGTIQRY	13	Q9P2L0		1.46659e+07	0	2.94466	B4402 wt	0.006	0.096	87.19
SEFSTYLNF	7	P49674		5365278	0	2.94335	B4402 wt	0.047	0.015	24.69
AEIAAQRTI	4	Q5T4S7		2.53501e+06	0	2.94269	B4402 wt	0.038	0.027	31.97
NELYSVMKTY	4	P0DJJ0;O75044		0	0	2.94214	B4402 wt	0.082	0.069	63.54
SEEVSWISW	5	P67870		0	0	2.94209	B4402 wt	0.01	0.009	13.56
QEISEIEKRY	19	Q8TDB6		2.93273e+07	0	2.94199	B4402 wt	0.007	0.085	75.25
NEASVMKEF	7	P08069		1.32262e+07	0	2.94142	B4402 wt	0.007	0.015	24.93
QEYPDLIHIY	20	P23497;Q9H930		1.15054e+08	0	2.9392	B4402 wt	0.015	0.061	57.4
mEWLDFGHKF	8	Q13615	M1(Oxidation)	5.08022e+06	0	2.93909	B4402 wt	0.041	#N/A	#N/A
KENSLITQF	10	Q9UKK3		6.06428e+07	0	2.93851	B4402 wt	0.005	0.034	35.35
SASEAAKKY	10	P51572		1.88657e+06	0	2.93773	B4402 wt	0.992	5.873	13712.3
KEKAEEVYRLY	6	Q8WUX9		3.37336e+06	0	2.93766	B4402 wt	0.185	0.598	885.88
REAQQQQHLY	7	Q92793		3.43423e+06	0	2.93589	B4402 wt	0.024	0.134	121.02
GELSRESmW	20	Q9Y2D8	M8(Oxidation)	7.59102e+06	0	2.93574	B4402 wt	0.026	#N/A	#N/A
GENEYFRVF	6	P22681		1.29715e+07	0	2.93544	B4402 wt	0.021	0.022	29.33
SENISANKGF	5	Q9NXG0		1.36969e+06	0	2.93489	B4402 wt	0.027	0.01	16.39
IEKEIQQKW	9	Q9P2J5		3.39769e+06	0	2.93475	B4402 wt	0.004	0.09	81.77
EEEGDRVITY	19	Q13619		7.77272e+07	0	2.93355	B4402 wt	0.066	0.438	555.36
KEVDVSKQL	10	Q9Y448		4.24401e+06	0	2.93317	B4402 wt	0.033	0.383	465.28
SENLLGKQF	19	P46013		1.27474e+08	0	2.93075	B4402 wt	0.002	0.009	13.2
KDVLKGQNW	9	O95235		2.27977e+06	0	2.93035	B4402 wt	0.211	0.69	1072.55
SEmEANFKNL	4	O43427	M3(Oxidation)	3.73176e+06	0	2.92986	B4402 wt	0.127	#N/A	#N/A
AETDAIRFL	5	Q53HC9		9.45693e+06	0	2.92795	B4402 wt	0.049	0.127	112.61
GESEDDFWW	6	O43865;Q96HN2		6.08752e+06	0	2.92656	B4402 wt	0.182	0.142	131.35
QEHSGIFGF	15	Q16774		7.29385e+07	0	2.92636	B4402 wt	0.02	0.028	32.15
AEADKIYSF	16	O15014		1.97808e+07	0	2.9228	B4402 wt	0.002	0.012	20.87
QEQLATGGILW	8	Q8N8Q8		2.18354e+06	0	2.92185	B4402 wt	0.017	0.014	23.32
AEKAYHEQL	20	Q71U36;P68363;Q9BQE3;Q13748;Q6PEY2;P68366;Q9NY65		1.42957e+07	0	2.92035	B4402 wt	0.122	0.421	531.12
HEEVYAGSHQY	5	Q9H3P7		1.88721e+06	0	2.91957	B4402 wt	0.062	0.517	690.95
AEQEKVGAEF	5	Q9C029		1.89831e+06	0	2.9181	B4402 wt	0.021	0.023	29.92
SELANDPILW	5	Q86XK2		5.90059e+06	0	2.91738	B4402 wt	0.018	0.009	12.43
SEFFSGLMW	10	O95178		6.19662e+06	0	2.91614	B4402 wt	0.015	0.007	7.47
SEIKDVLVW	10	Q13136		3.15137e+07	0	2.91526	B4402 wt	0.004	0.008	11.16
REQIIQEIW	12	P58658		3.62903e+07	0	2.91489	B4402 wt	0.011	0.025	31.05
AEQESARQL	26	Q15149		4.33294e+07	0	2.91389	B4402 wt	0.01	0.08	70.06
AEVLEAHTI	6	Q9P2E3		4.10206e+06	0	2.9134	B4402 wt	0.065	0.067	61.97
SETDmVRQI	24	Q9UID3	M5(Oxidation)	4.35072e+07	0	2.91322	B4402 wt	0.03	#N/A	#N/A
GEFLYKKLF	7	Q8N3U4		7140039	0	2.91322	B4402 wt	0.062	0.057	54.06
REGFITEDW	13	Q9H4M3		16169990	0	2.91322	B4402 wt	0.091	0.058	54.64
KELPFTPLGW	10	Q9Y2I7		7.24475e+06	0	2.9129	B4402 wt	0.043	0.014	22.83
KETNIAVFW	16	Q9NX61		5.84555e+07	0	2.91207	B4402 wt	0.025	0.009	15.2
REYGPVYSTW	6	Q5VWJ9		7.30601e+06	0	2.91134	B4402 wt	0.018	0.014	24.05
SEFQRLLGF	14	Q9H6K1		5.17204e+07	0	2.91001	B4402 wt	0.022	0.014	23.97
AELTPHQTF	30	P04844		2.938e+08	0	2.90957	B4402 wt	0.004	0.054	51.03
FEKLPDGTW	11	Q13627		1.04547e+07	0	2.90929	B4402 wt	0.096	0.284	302.22
EEADQLRALGW	7	Q2T9J0		3.79246e+06	0	2.90899	B4402 wt	0.014	0.055	51.79
KESVVFHAY	12	O14730		8.59418e+06	0	2.90894	B4402 wt	0.009	0.022	29.38
SEEETRVVF	10	Q14680		1.27516e+07	0	2.9085	B4402 wt	0.041	0.248	258.11
SEAFVIKGL	20	Q9ULT0		6.97265e+07	0	2.90776	B4402 wt	0.082	0.058	54.74
AETITRVLY	5	O96006		1.10435e+07	0	2.90743	B4402 wt	0.017	0.025	30.86
GEVTIKGYAW	1	P51687		5.13175e+06	0	2.90741	B4402 wt	0.063	0.009	14.57
REEQSHPARLY	9	Q8WTW4		1.64373e+07	0	2.90717	B4402 wt	0.059	0.322	357.3
AEIYVNSSF	11	Q9UNQ0		7.06212e+07	0	2.90673	B4402 wt	0.024	0.01	17.02
AERFFSDKETF	6	Q9BRR6		3.89622e+06	0	2.90669	B4402 wt	0.099	0.401	502.73
AESPAGHSFLSW	10	Q9NXE4		1.52e+07	0	2.90629	B4402 wt	0.004	0.009	13.67
AELRYDLPASY	12	Q9NRN9		23098298	0	2.90426	B4402 wt	0.028	0.135	122.73
KEDGSFAGDIW	14	P53611		2.19162e+07	0	2.90383	B4402 wt	0.203	0.169	166.16
SESELTRLL	10	P17480		8.07682e+06	0	2.9033	B4402 wt	0.011	0.036	36.29
SEHVFDHPW	12	Q9Y3B1		1.6171e+07	0	2.90257	B4402 wt	0.022	0.007	8.35
SELTLGQIW	6	Q14204		2.218e+06	0	2.9019	B4402 wt	0.003	0.007	7.21
EENTNILKF	23	Q9NYL9		1.41329e+08	0	2.90082	B4402 wt	0.003	0.014	23.85
AEQGGTPIRY	10	Q5THJ4		1.01064e+07	0	2.90054	B4402 wt	0.019	0.117	104.38
GEVISTHQF	5	Q9UPZ3		7.22835e+06	0	2.89953	B4402 wt	0.017	0.083	73.7
AEAEKLGGQSY	7	Q7Z5G4		1.53083e+06	0	2.89936	B4402 wt	0.007	0.103	93.44
AELNFFQRI	20	Q8IXI2		2.10784e+08	0	2.8986	B4402 wt	0.105	0.037	37.11
AEIKELFQYI	4	Q9NQC8		2.64958e+06	0	2.89857	B4402 wt	0.311	0.04	39.32
KEGGVTFTW	15	P40763		4.88032e+07	0	2.8982	B4402 wt	0.019	0.035	36
RLDPNVQKW	20	Q6P1J9		5.39338e+07	0	2.89798	B4402 wt	0.586	3.853	9446.33
AEQFRLEQI	10	Q9UNN5		8.0252e+06	0	2.89367	B4402 wt	0.26	0.246	255.3
AEMKEYITKF	10	Q9H410		7.97556e+06	0	2.89364	B4402 wt	0.009	0.008	9.18
GESVLKLTF	5	O60381		5.64832e+06	0	2.89315	B4402 wt	0.039	0.058	54.95
SELYQKTYW	1	Q8NHP8		0	0	2.89192	B4402 wt	0.009	0.011	19.62
EEFAAALYHF	5	Q5T4S7		7.2046e+06	0	2.88966	B4402 wt	0.142	0.019	27.32
SEDKSIRVW	16	P53621		2.19631e+07	0	2.8878	B4402 wt	0.001	0.012	20.8
EENAVDVKQY	8	Q8TF40		3511793	0	2.88729	B4402 wt	0.007	0.072	65.82
AEQGGTPIRYY	6	Q5THJ4		2.55964e+06	0	2.88525	B4402 wt	0.01	0.113	100.77
AEASVLILF	7	Q0P5N6		2.28554e+07	0	2.88221	B4402 wt	0.008	0.008	8.92
AEGFSSKSF	9	Q6T4R5		6.27424e+06	0	2.88219	B4402 wt	0.009	0.018	26.99
AEDDIRQNF	3	Q9UBU7		3729623	0	2.88192	B4402 wt	0.004	0.082	72.52
NETRVAWDLW	4	Q8IWB1		3.05693e+06	0	2.88159	B4402 wt	0.283	0.018	26.4
KEISGVEDW	8	Q99550		6.32501e+06	0	2.88159	B4402 wt	0.008	0.014	23.64
EELAQGRLY	5	P23368		3.87994e+06	0	2.88126	B4402 wt	0.005	0.023	30.08
LEHEYIQNF	16	Q15691		68742778	0	2.87874	B4402 wt	0.039	0.167	162.85
LESAFSIKW	6	Q9NVN3		5.83378e+06	0	2.87719	B4402 wt	0.014	0.009	13.91
EEVYAGSHQY	14	Q9H3P7		1.74907e+07	0	2.87665	B4402 wt	0.01	0.076	67.85
QDAAFFKAW	4	Q00978		5.68784e+06	0	2.87468	B4402 wt	0.096	0.062	58.5
AEFFSDIFL	12	Q00765		6.03676e+06	0	2.87357	B4402 wt	0.551	0.318	351.03
AEAESmYQI	68	P05787	M6(Oxidation)	3.00959e+07	0	2.87258	B4402 wt	0.053	#N/A	#N/A
EEFEELVRAY	2	Q9HCJ3		1.52773e+06	0	2.87239	B4402 wt	0.016	0.081	70.77
KESEAQISWF	14	Q9H2U1		3.24817e+07	0	2.87184	B4402 wt	0.092	0.098	89.51
TEIPDTQEm	11	Q8N1G2	M9(Oxidation)	6171777	0	2.87097	B4402 wt	0.066	#N/A	#N/A
EEIYKDRQKF	23	O75955		3.83711e+07	0	2.87032	B4402 wt	0.026	0.174	173.21
AEEVARLW	10	P19419;P28324		3.86303e+06	0	2.86993	B4402 wt	0.04	0.063	58.75
NEITIPVTF	19	P04792		1.71947e+08	0	2.8694	B4402 wt	0.023	0.102	92.31
AEVDLRDPGRDY	4	Q13769		4.51852e+06	0	2.86835	B4402 wt	0.113	0.217	221.19
AEIEKLGQKY	4	Q9Y324		5.31322e+06	0	2.86828	B4402 wt	0.002	0.014	23.45
READQPLRTY	45	Q9Y4B6		7.79807e+07	0	2.86757	B4402 wt	0.006	0.106	95.46
MELSAVGERVF	3	O95503;Q9HC52		2.19664e+06	0	2.86743	B4402 wt	0.51	0.29	310.3
AEALPRPNWEL	4	Q92545		2.49536e+07	0	2.86629	B4402 wt	0.531	0.598	885.06
METDLYKLL	4	P28482;P27361		2.36518e+07	0	2.86625	B4402 wt	0.122	0.122	107.88
SELMPSSRLW	5	Q9BZJ4		5.99041e+06	0	2.86523	B4402 wt	0.002	0.005	4.32
EEVDLSKDIQHW	36	P31350		4.34055e+08	0	2.86523	B4402 wt	0.029	0.089	80.25
EEISTVLQY	7	Q92621		1.19426e+07	0	2.86436	B4402 wt	0.003	0.036	36.78
NEQPNRVEIY	13	Q7L576;Q96F07		1.37428e+07	0	2.86317	B4402 wt	0.096	0.275	290.67
HEAQDAGYRmY	21	Q08209;P16298;P48454	M10(Oxidation)	1.99738e+06	0	2.86088	B4402 wt	0.112	#N/A	#N/A
AENELNQSY	7	O15397		9.44295e+06	0	2.85842	B4402 wt	0.001	0.009	12.67
EEFVGELNF	11	Q15477		1.42005e+07	0	2.85799	B4402 wt	0.057	0.188	188.91
VEKAPQETY	5	P62191		2.45097e+06	0	2.8577	B4402 wt	0.025	0.514	685.26
SEFPESWLW	70	P01024		1.29884e+08	0	2.85571	B4402 wt	0.003	0.008	10.55
EEQKQILFF	27	Q9H788		3.89369e+08	0	2.8521	B4402 wt	0.011	0.043	41.72
GEDDKAFVW	13	Q13685		2.07343e+07	0	2.85098	B4402 wt	0.008	0.104	94.27
EEVDLSGNQL	6	Q86WI3		4.5176e+06	0	2.8508	B4402 wt	0.302	0.748	1205.95
SEQSPSIGY	6	Q9UPY3		4.66332e+06	0	2.85029	B4402 wt	0.008	0.047	44.88
SENPGQTHF	25	Q9UKT7		1.20851e+08	0	2.84942	B4402 wt	0.003	0.061	57.49
AEFNLRHDW	2	Q8IWF2		8.04914e+06	0	2.84845	B4402 wt	0.003	0.007	7.75
VESVVIKNL	6	Q9NZM1		9.32099e+06	0	2.84841	B4402 wt	0.179	0.449	571.98
GELFLTKEF	5	A8K855		7688676	0	2.84829	B4402 wt	0.039	0.047	45.53
AEAFLVHLFE	6	P49450		2.007e+06	0	2.84828	B4402 wt	0.676	0.051	48.44
QEYEFEKQF	14	Q9H5J4		1.92887e+07	0	2.84751	B4402 wt	0.005	0.075	67.04
VESGRmWSW	25	Q9NVM4	M6(Oxidation)	1.94116e+07	0	2.84669	B4402 wt	0.03	#N/A	#N/A
SEAGSHTLQW	10	P30462;P30499;P30510;Q29960;P13747		2.14888e+07	0	2.84577	B4402 wt	0.003	0.007	8.67
SEDGKIHVW	11	Q6UXN9		18505497	0	2.8455	B4402 wt	0.001	0.023	29.7
AEGTAIKDL	1	O60701		2.19496e+06	0	2.84452	B4402 wt	0.243	0.406	509.88
EELLGDGHSY	59	P28070		7.32556e+08	0	2.84364	B4402 wt	0.032	0.122	108.1
AEWQLDQPSW	6	Q9NVZ3		1.13721e+07	0	2.84361	B4402 wt	0.006	0.007	7.94
EELPHIHAF	15	Q9H3K6		7.59967e+07	0	2.84312	B4402 wt	0.002	0.037	37.01
FEYIRSETY	10	Q15404		6.89547e+06	0	2.84179	B4402 wt	0.098	0.344	392.59
AEQTPILLLF	26	P42704		2.00099e+07	0	2.84172	B4402 wt	0.034	0.009	15.23
GQFWGQKPW	2	Q00839		2.45619e+06	0	2.84099	B4402 wt	0.892	0.993	1809.86
RELTDVQSYW	7	Q9C030		4.54578e+06	0	2.84093	B4402 wt	0.016	0.009	14.98
AEQLLYEHW	2	Q9BT92		1.95512e+06	0	2.8404	B4402 wt	0.003	0.007	8.64
REFGSVDYW	15	Q8N6R0		1.53144e+08	0	2.84038	B4402 wt	0.032	0.019	27.11
TEPALLQRW	5	Q96HP0		4.52047e+06	0	2.84029	B4402 wt	0.017	0.114	101.39
EEKSLLVGF	4	Q9NPR9		5.2478e+06	0	2.83967	B4402 wt	0.036	0.13	116.89
AEDTYPQKI	9	Q8WYP3		6.24022e+06	0	2.83815	B4402 wt	0.09	0.454	580.61
AEWASRFW	17	Q8N766		5.73745e+07	0	2.83683	B4402 wt	0.12	0.035	35.86
AEDMETKIKNY	8	P14854		1.6746e+07	0	2.83414	B4402 wt	0.095	0.686	1063.86
KEIQGFFSF	11	Q14558		2.6725e+07	0	2.83398	B4402 wt	0.055	0.066	61.61
SESNIIRHY	10	O60281		4.21777e+06	0	2.83233	B4402 wt	0.001	0.009	12.07
TEDTIKKSF	2	A0AV96		3.74042e+06	0	2.83174	B4402 wt	0.009	0.186	186.69
AEASmISKL	75	Q13616	M5(Oxidation)	1.1132e+07	0	2.83061	B4402 wt	0.028	#N/A	#N/A
SEPASLLELF	8	P23381		0	0	2.83026	B4402 wt	0.159	0.028	32.38
EEIPFEQSF	14	Q68DY9		1.98484e+07	0	2.82913	B4402 wt	0.006	0.124	109.42
SEEPLNYVGW	6	Q9UBG0		6.76461e+06	0	2.82802	B4402 wt	0.017	0.011	19.14
KEIFLRELI	15	P14625;Q14568;P07900;P08238		5.05903e+07	0	2.82796	B4402 wt	0.492	0.156	149.19
EESFFILKY	22	P35606		4.68917e+07	0	2.82786	B4402 wt	0.012	0.021	28.5
EERFLKNIGW	6	Q9Y5U9		4.31984e+06	0	2.82754	B4402 wt	0.071	0.048	46.01
VERPFYDLW	28	Q9NZM5		1.42579e+08	0	2.82753	B4402 wt	0.068	0.069	63.8
AEFELPKTm	32	P78318	M9(Oxidation)	2.18278e+07	0	2.8272	B4402 wt	0.007	#N/A	#N/A
SEIENVHGF	12	Q12959		4.31556e+07	0	2.82675	B4402 wt	0.003	0.01	17.46
MEIEQSVKSF	4	Q8NC54		3.01676e+06	0	2.82605	B4402 wt	0.029	0.024	30.27
AEEKILTEF	4	Q9HCK8		4.58126e+06	0	2.82539	B4402 wt	0.014	0.104	94.22
TETEKVQEF	10	Q15311		8.49704e+06	0	2.82535	B4402 wt	0.006	0.194	195.75
AEDRLFGLW	1	Q8WXS4		1.01578e+07	0	2.82517	B4402 wt	0.028	0.009	15.8
KESEVVmKF	67	Q9NUQ8	M7(Oxidation)	9.84879e+06	0	2.82382	B4402 wt	0.003	#N/A	#N/A
KEKLDEYIKLW	3	Q86SF2		2.92376e+06	0	2.8237	B4402 wt	0.071	0.2	203.71
AEFKEGKKEF	17	Q13619		9.32527e+06	0	2.82107	B4402 wt	0.005	0.045	43.69
SEEEIREAF	1	P62158		9.95882e+06	0	2.82094	B4402 wt	0.028	0.161	155.7
AEEDPAHAF	20	Q9H0K1		2.12016e+07	0	2.82072	B4402 wt	0.007	0.133	119.37
AENFKVFDF	5	P15121		1.04292e+07	0	2.82024	B4402 wt	0.06	0.015	25.02
TEIDARAGTF	6	Q13813		4.16053e+06	0	2.81971	B4402 wt	0.105	0.136	123.69
AEVAEHVQY	7	O75496		5.58753e+06	0	2.8191	B4402 wt	0.006	0.055	52.54
AELRLGPLF	6	Q16401		3.66511e+06	0	2.81796	B4402 wt	0.036	0.022	28.91
SEISQVFEI	27	O95793		1.40652e+08	0	2.81581	B4402 wt	0.105	0.03	33.45
SEISSIDEF	7	Q9UK41		1.71839e+07	0	2.81564	B4402 wt	0.022	0.033	34.65
AEDLVANFF	31	P61289		1.46976e+08	0	2.81563	B4402 wt	0.07	0.104	93.96
SEALPGDNVGF	7	P68104;Q05639;Q5VTE0		2.44833e+07	0	2.81334	B4402 wt	0.195	0.266	279.01
EEFETIERF	8	O14646		1.80884e+07	0	2.81284	B4402 wt	0.007	0.144	133.45
AEDMTSKDY	8	Q99873		1.10109e+06	0	2.81269	B4402 wt	0.066	0.256	267.55
TERQDFHQW	6	O15360		8.65868e+06	0	2.81175	B4402 wt	0.005	0.04	39.09
SENAKLHYY	7	Q86XA9		4.42065e+06	0	2.80934	B4402 wt	0.002	0.01	18.22
AETEGILQKL	5	Q86UP2		2.08426e+06	0	2.80915	B4402 wt	0.087	0.274	289.25
NEIPSLILW	52	Q96S55		1.98434e+08	0	2.80903	B4402 wt	0.004	0.008	11.16
AELLQIQALF	10	Q5T686		2.17791e+06	0	2.80865	B4402 wt	0.066	0.01	17.87
AEIGNKDIKF	14	Q8TCJ2		2.92262e+07	0	2.80707	B4402 wt	0.036	0.118	104.7
AEGQTSINKTF	6	Q9BZ95		2.50522e+06	0	2.80314	B4402 wt	0.045	0.16	153.99
AEPRHGELW	16	O94906		1.82988e+07	0	2.80187	B4402 wt	0.02	0.084	74.52
AESGFPVFAW	12	Q96HN2		2.53243e+07	0	2.80149	B4402 wt	0.009	0.006	5.71
AEMKIAIYL	14	Q9H583		7.07251e+07	0	2.79976	B4402 wt	0.049	0.01	16.06
EETLLDQSF	11	Q9BVW5		2.11962e+07	0	2.79911	B4402 wt	0.069	0.201	204.81
ADWAAVQEW	17	Q96Q15;Q5BKU6		3.23629e+07	0	2.79743	B4402 wt	0.064	0.06	56.62
QEKDVFERYY	10	Q13618		9.1562e+06	0	2.79741	B4402 wt	0.025	0.127	112.67
ADAAFLRHW	4	Q9ULT8		3.26669e+06	0	2.79695	B4402 wt	0.069	0.076	67.45
REAQQGFNKIW	5	O75182		2.2304e+06	0	2.79509	B4402 wt	0.049	0.084	74.3
AEMELQAKL	3	Q15583		9.58005e+06	0	2.79466	B4402 wt	0.008	0.01	17.88
TENDIYNFF	159	P31943;P55795;P52597		6.01944e+09	0	2.79464	B4402 wt	0.018	0.02	28.05
FENQTPAHVY	6	O15042		3.11997e+06	0	2.79453	B4402 wt	0.089	0.197	199.57
AEQYTPKAKY	12	P49327		4.63379e+06	0	2.7943	B4402 wt	0.009	0.049	47.4
QEDPITYKGF	5	Q9HCE1		0	0	2.79209	B4402 wt	0.029	0.178	178.05
EEMGDYIRSY	11	Q567U6		6.93979e+06	0	2.792	B4402 wt	0.004	0.009	12.78
AEINHPVTTY	10	O75976		5.1182e+06	0	2.79102	B4402 wt	0.004	0.019	27.57
TEFRNFIVW	20	Q9Y224		2.78785e+08	0	2.79101	B4402 wt	0.039	0.012	20.42
AELQPRGSNTF	10	Q4KMQ1		1.32374e+07	0	2.79076	B4402 wt	0.049	0.257	269.04
AEIDEPNAF	15	Q8NB46		4.69834e+07	0	2.78981	B4402 wt	0.006	0.1	91
NELFRDGVNW	5	Q07817		1.14646e+06	0	2.78958	B4402 wt	0.072	0.032	34.54
QEISDETRVF	9	Q9Y4K4		6.0246e+06	0	2.78946	B4402 wt	0.025	0.087	77.75
ADAPIVAHLW	3	P50416		1.33315e+06	0	2.78931	B4402 wt	0.116	0.136	123.39
KEMSVQEAY	11	P15924		7.2777e+06	0	2.78926	B4402 wt	0.005	0.013	21.66
KEGKIEGIVW	10	Q8N999		3.0213e+07	0	2.78688	B4402 wt	0.109	0.155	147.67
EEMDLFTKY	10	Q969Q6		1.93814e+07	0	2.78632	B4402 wt	0.002	0.01	16.73
AEWSSKTSY	1	Q9BT92		2.94689e+06	0	2.78595	B4402 wt	0.003	0.013	21.82
AELAVILKF	3	Q14980		8.98367e+06	0	2.78567	B4402 wt	0.007	0.009	15.34
AENSYNEHW	10	P36941		4.69781e+06	0	2.78465	B4402 wt	0.001	0.006	6.47
TEAETIQKL	10	O60763		1.20171e+07	0	2.78416	B4402 wt	0.026	0.306	333.56
KEIDKNDHLY	15	Q9UNF1		1.81816e+07	0	2.7837	B4402 wt	0.027	0.178	177.9
MEQRLFWKF	8	O76095		1.33084e+07	0	2.78198	B4402 wt	0.099	0.013	22.27
TEKPLGELW	16	P23919		2.82275e+07	0	2.78088	B4402 wt	0.003	0.031	33.61
mENVNKPQLW	2	Q9Y5Q9	M1(Oxidation)	1.40736e+06	0	2.78082	B4402 wt	0.015	#N/A	#N/A
TEIIRYSFY	4	Q6Y1H2		4.95355e+06	0	2.77824	B4402 wt	0.131	0.088	79.76
SEDGFIKELF	3	Q13535		2.2103e+06	0	2.77772	B4402 wt	0.053	0.063	58.89
FEDSPSYVKW	5	O60264		1.95982e+06	0	2.77752	B4402 wt	0.045	0.091	83.35
AESVSTLIW	10	P53990		26704323	0	2.77686	B4402 wt	0.004	0.007	6.9
SEIGGITIAW	9	P42229;P51692		1.4803e+07	0	2.77666	B4402 wt	0.006	0.007	8.52
SDWVRDVAW	15	P55735		1.19096e+08	0	2.77566	B4402 wt	0.33	0.357	415.78
AEENLFKLI	9	Q9UJA3		9.73487e+06	0	2.77264	B4402 wt	0.137	0.086	76.78
GEADVPFYY	14	Q96TA2		4.01133e+07	0	2.77217	B4402 wt	0.02	0.064	59.66
AENLPQWFW	16	Q71F56		1.01038e+07	0	2.7708	B4402 wt	0.004	0.008	10.47
AEEAEKQLF	18	Q9H446		3.89436e+07	0	2.76907	B4402 wt	0.017	0.106	95.21
RELPAQKWW	10	P08195		4.06959e+06	0	2.7662	B4402 wt	0.029	0.04	39.13
KEEQFKQVF	10	Q7L5N1		1.07076e+07	0	2.76565	B4402 wt	0.038	0.32	355.01
EESDIKWASRW	6	Q92544		3.50309e+06	0	2.76465	B4402 wt	0.011	0.059	55.77
SEKLDYITY	8	Q12874		9.95543e+06	0	2.76384	B4402 wt	0.026	0.108	96.7
QEVNELLQKF	6	Q9P0K7		5.2721e+06	0	2.7633	B4402 wt	0.008	0.026	31.42
SEQTGKELLY	10	P53396		7.54804e+06	0	2.76233	B4402 wt	0.044	0.068	63.05
KELSIAIRGY	4	P78527		3.55649e+06	0	2.76165	B4402 wt	0.085	0.072	65.45
REANQQQQF	15	Q13813		1.59038e+07	0	2.76147	B4402 wt	0.011	0.156	149.08
WELKPEYRHY	13	P13984		9.76466e+06	0	2.76119	B4402 wt	0.243	0.32	354.18
EEVDQVARAY	6	O75880		2.6768e+06	0	2.76087	B4402 wt	0.009	0.054	51.61
GEQELFVQF	21	Q96MW5		1.29169e+08	0	2.76072	B4402 wt	0.019	0.058	54.83
AEMPLFKLY	5	Q9NPR9		1.00764e+07	0	2.76066	B4402 wt	0.001	0.005	4.52
AESDFASTF	19	Q9UBW8		49196126	0	2.75959	B4402 wt	0.004	0.009	13.19
MELAIFEKW	1	Q9HCM4		1.45046e+06	0	2.75781	B4402 wt	0.017	0.007	8.63
GEmENALRSY	6	Q99996	M3(Oxidation)	2.22053e+06	0	2.75752	B4402 wt	0.013	#N/A	#N/A
AEFLYQVLI	15	Q9Y5M8		6.53766e+06	0	2.75694	B4402 wt	0.265	0.05	47.8
QEFEEKSGRTF	21	Q9NP77		3.71651e+07	0	2.75631	B4402 wt	0.019	0.236	243.52
EELDKELLW	13	Q14997		40208150	0	2.75625	B4402 wt	0.004	0.033	35.12
AENISRVLY	6	P11216;P06737;P11217		2.86337e+07	0	2.75575	B4402 wt	0.005	0.009	13.47
AEQDIREEI	8	Q15631		4.94915e+06	0	2.75439	B4402 wt	0.04	0.119	105.84
SEDGSLWHW	8	Q8NFH3		1.73422e+07	0	2.75396	B4402 wt	0.008	0.037	37.43
KEQQPKVRGW	15	Q92968		1.21984e+07	0	2.75376	B4402 wt	0.011	0.065	60.34
GEIKIAYTY	4	Q99805		2.96795e+06	0	2.75356	B4402 wt	0.019	0.033	34.79
EEKAIVQQW	5	O43324		4.5522e+06	0	2.75214	B4402 wt	0.001	0.018	26.64
SENTLIKYM	5	Q92620		3.04127e+06	0	2.75213	B4402 wt	0.021	0.022	29.19
QELYFFHEL	17	P26639		3.99637e+08	0	2.75187	B4402 wt	0.216	0.1	91.49
EEFTHKDGVW	12	Q6P2Q9		1.71918e+07	0	2.75023	B4402 wt	0.044	0.05	47.76
SEEDLKQLL	10	Q4G0N4		1.27998e+07	0	2.75015	B4402 wt	0.056	0.37	439.68
TELPKAEKW	30	Q9ULR0		1.06669e+08	0	2.74998	B4402 wt	0.002	0.045	43.22
SEISALRFL	4	Q9H267		7.20513e+06	0	2.74666	B4402 wt	0.1	0.057	53.94
KEALPSWLHW	10	Q14118		5.39028e+06	0	2.74611	B4402 wt	0.019	0.009	13.3
QEGGFWHGF	16	Q8N6M3		3.29414e+07	0	2.74603	B4402 wt	0.084	0.051	48.83
MEPSTAARAW	10	P39656		1.36614e+07	0	2.746	B4402 wt	0.056	0.008	11.82
QEIDILEDW	14	Q9HCU9		4.10058e+07	0	2.74562	B4402 wt	0.004	0.009	15.14
AEFSKTWEF	36	Q5SGD2		2.39187e+08	0	2.74561	B4402 wt	0.004	0.01	18.74
AEIPQQVVGY	15	O75131		18445126	0	2.74499	B4402 wt	0.011	0.053	50.2
SEHGAQHHIY	10	P28347;Q15561		1.12031e+07	0	2.74494	B4402 wt	0.018	0.079	69.14
AELDRQIKSF	19	Q13813		6.29681e+07	0	2.7443	B4402 wt	0.005	0.031	33.62
REGNAVAVRLW	5	Q13418		5.16708e+06	0	2.74419	B4402 wt	0.147	0.083	72.86
AEHDRIARQW	10	Q969T4		1.46734e+07	0	2.743	B4402 wt	0.001	0.008	11.81
TEDGNQHVY	15	Q8WU10		1.18832e+07	0	2.74168	B4402 wt	0.052	0.513	683.25
QEALIRTVF	8	Q14146		1.77876e+07	0	2.74059	B4402 wt	0.029	0.055	52.6
SESERVEFF	6	Q93074		4.98832e+06	0	2.7405	B4402 wt	0.007	0.044	42.23
AEAYGKKEW	13	Q5TFE4		4.89225e+06	0	2.7391	B4402 wt	0.001	0.009	12.72
SEQNPAASYY	8	Q0JRZ9		1.03101e+07	0	2.73844	B4402 wt	0.032	0.029	32.6
SEDEKQQYL	11	Q29RF7		6.44581e+06	0	2.73822	B4402 wt	0.083	0.869	1497.48
TESQQIRYF	16	Q9H7F0		1.81937e+07	0	2.73821	B4402 wt	0.004	0.038	37.91
EEIPVSSHYF	20	P54132		8.99407e+07	0	2.73529	B4402 wt	0.015	0.033	35
AEHDVTVKY	7	Q8IYS1		2.2152e+06	0	2.7352	B4402 wt	0.001	0.023	29.67
EEQELEKSm	57	Q9ULW0	M9(Oxidation)	2.92052e+06	0	2.73456	B4402 wt	0.052	#N/A	#N/A
AEDAMRLYY	9	P36954		4.20242e+06	0	2.73302	B4402 wt	0.04	0.061	57.24
AESSTSQSL	16	P49790		5.17599e+06	0	2.73198	B4402 wt	0.022	0.08	70.29
GELQLIKIF	10	Q07864		1.15766e+07	0	2.73086	B4402 wt	0.043	0.084	75
TEmDSHEEKVF	41	P48444	M3(Oxidation)	5.13761e+06	0	2.72847	B4402 wt	0.054	#N/A	#N/A
EEAFAIFRKF	17	Q00610		6.70167e+07	0	2.7277	B4402 wt	0.052	0.017	26.15
GESKAILLW	19	Q9Y692		8.37375e+07	0	2.72603	B4402 wt	0.007	0.008	11.23
AEQEDRALRSF	21	Q00341		6.35914e+07	0	2.72601	B4402 wt	0.018	0.119	105.93
SEYARPHVm	55	P54259;Q9P2R6	M9(Oxidation)	5.83503e+06	0	2.72598	B4402 wt	0.061	#N/A	#N/A
QELEGKLNF	11	Q9BQE5		1.32683e+07	0	2.72555	B4402 wt	0.009	0.097	88.42
GEALPFIQRVY	12	Q5TA50		9.12271e+06	0	2.72358	B4402 wt	0.111	0.265	278.16
TENKLYLVF	10	P24941		1.7996e+07	0	2.72169	B4402 wt	0.055	0.029	32.97
LEMYGVNYF	11	P35240;P26038;P35241		1.22728e+07	0	2.72148	B4402 wt	0.221	0.066	61.19
SELSLNDFW	9	Q49AG3		5.86494e+06	0	2.72049	B4402 wt	0.03	0.008	10.4
REENDQSTHKW	9	Q9ULM3		1.60204e+06	0	2.71963	B4402 wt	0.02	0.205	209.23
AESLQPKGY	19	Q6ZRS2		2.94733e+07	0	2.71954	B4402 wt	0.003	0.036	36.64
GEFDSLLQW	7	O00463		6.05741e+06	0	2.71901	B4402 wt	0.004	0.01	17.28
AEGNSRFTY	7	P02452;P08123;P02458		2.52336e+06	0	2.71867	B4402 wt	0.02	0.033	34.78
SEGYPGQRY	14	P34896		2.0272e+07	0	2.71781	B4402 wt	0.018	0.134	121.41
AEYQFTGTY	5	Q9UJX5		5.60188e+06	0	2.71721	B4402 wt	0.026	0.018	26.65
KELDGLWSF	11	P08236		4.56502e+07	0	2.71647	B4402 wt	0.05	0.11	98.85
REIQTAVRL	7	Q96A08;P33778;P62807;P58876;Q93079;P06899;O60814;Q99880;Q99879;Q99877;P23527;Q16778;Q5QNW6;P57053		14473882	0	2.71573	B4402 wt	0.111	0.355	412.76
QEDLRTFSW	28	Q13283		1.86646e+08	0	2.71573	B4402 wt	0.004	0.023	29.57
MEETIYQNY	5	P49736		5.44479e+06	0	2.71565	B4402 wt	0.057	0.105	94.5
EEFEKLYASY	10	P23921		1.67416e+07	0	2.71544	B4402 wt	0.039	0.093	84.75
KESVVQHLI	5	Q96H22		1.43729e+07	0	2.71518	B4402 wt	0.111	0.138	125.6
EEFPFPYYI	15	Q9NU22		1.31735e+07	0	2.71507	B4402 wt	0.135	0.154	146.3
EELYTKKLW	13	Q9UNM6		2.04522e+07	0	2.71497	B4402 wt	0.004	0.012	20.67
AESIVVHTY	34	P55060		3.31293e+08	0	2.71415	B4402 wt	0.001	0.008	10.33
TELGYNVFF	15	Q9H2L4		1.07464e+07	0	2.71396	B4402 wt	0.232	0.177	176.74
AEKVEIATL	6	P25789		4.63625e+06	0	2.71379	B4402 wt	0.153	0.54	741.49
REYEAQQQY	11	Q9NUQ8		1.09683e+07	0	2.7137	B4402 wt	0.003	0.107	96.44
AEYGGNTLGY	4	Q9Y4D8		1.61753e+06	0	2.71294	B4402 wt	0.053	0.056	52.81
AESLIAKKI	23	P78371		8.07424e+07	0	2.7103	B4402 wt	0.018	0.018	26.67
SELDLISRL	30	P11586		218061092	0	2.70996	B4402 wt	0.035	0.139	127.62
AQLGSAHFW	8	Q96A29		7.74122e+06	0	2.7098	B4402 wt	0.281	0.32	353.67
DEVFFSEKIY	8	P25789		11452747	0	2.70978	B4402 wt	0.587	0.5	656.56
EEFEYQRSY	8	Q8WUY9		3.28756e+06	0	2.70923	B4402 wt	0.002	0.023	29.97
EELKETIKKLL	11	P35659		1.53941e+07	0	2.70919	B4402 wt	0.498	1.665	3669.93
EEFLGDYRW	1	Q14257		2.42359e+07	0	2.70867	B4402 wt	0.013	0.014	23.31
EQDPEGLHLW	5	Q5SWA1		5.9478e+06	0	2.70795	B4402 wt	0.254	1.007	1848.27
EELNDLIQRF	10	Q15154		32380168	0	2.70768	B4402 wt	0.009	0.061	57.71
EEAEWQTRW	4	Q9H1P3		5.01507e+06	0	2.70739	B4402 wt	0.002	0.01	18.78
AENNEFITW	21	P46940		5.58735e+08	0	2.70592	B4402 wt	0.001	0.006	6.62
KELAFRDSW	6	P98173		3.20828e+06	0	2.70569	B4402 wt	0.031	0.012	20.87
AENFAEHVL	12	Q9Y276		2.32205e+07	0	2.7049	B4402 wt	0.13	0.251	260.98
ADDTLHLW	4	Q5T5C0		1.1525e+06	0	2.70429	B4402 wt	0.524	1.524	3274.11
VEQYREQSW	5	Q5F1R6		2.24378e+06	0	2.70369	B4402 wt	0.017	0.088	79.37
TEVPDGGWGW	4	O15403		2.42593e+06	0	2.70225	B4402 wt	0.031	0.017	25.84
NEIIEPVYF	12	Q7Z388		2.1654e+07	0	2.70219	B4402 wt	0.091	0.293	315.55
SEGLIKALF	11	P42285		2.78477e+07	0	2.70182	B4402 wt	0.047	0.021	28.7
AENRSAFSY	13	Q9BYM8		9.72578e+06	0	2.7016	B4402 wt	0.006	0.008	10.94
EEYGGVmVSF	9	Q00341	M7(Oxidation)	4.48328e+06	0	2.70059	B4402 wt	0.064	#N/A	#N/A
AELEKYQQY	5	Q08AE8		1.48071e+06	0	2.69997	B4402 wt	0.002	0.047	45.08
AEIQFAQRL	5	Q14684		6.37356e+06	0	2.69869	B4402 wt	0.016	0.018	26.68
KEQRDVHRF	18	Q7L523		1.22224e+07	0	2.69835	B4402 wt	0.021	0.164	159.78
SEVFFFAGF	15	P00414		8.79534e+06	0	2.69771	B4402 wt	0.274	0.014	23.76
AQFETKKLY	8	O60613		4.77343e+06	0	2.69719	B4402 wt	0.23	0.995	1817.3
AEFAQVTNW	4	Q9NRG9		0	0	2.69577	B4402 wt	0.002	0.007	7.78
EEIGSRNFF	20	P49023		1.56913e+08	0	2.69523	B4402 wt	0.03	0.088	79.98
GESVTFHLF	3	Q8TF46		5.91732e+06	0	2.69467	B4402 wt	0.035	0.013	22.52
LEIESSWLL	7	O60231		3.48739e+06	0	2.69364	B4402 wt	0.429	0.293	314.52
QENYAGIFHF	2	P17655;A6NHC0		1.99115e+07	0	2.69347	B4402 wt	0.081	0.011	20.1
SEIDQLFRI	12	P06493;P24941;Q00526		1.53854e+07	0	2.69318	B4402 wt	0.09	0.09	81.99
AEMAMKVEL	2	P11310		2.26988e+06	0	2.69234	B4402 wt	0.055	0.015	24.85
AEEPNIDIHNF	5	O75110		0	0	2.69063	B4402 wt	0.054	0.247	256.06
SESFKSKEF	10	Q08945		7.54552e+06	0	2.69005	B4402 wt	0.007	0.051	48.59
AEQNSFKVFF	4	O60825		1.31548e+07	0	2.68898	B4402 wt	0.04	0.009	13.79
GEMAGAFVAVF	4	O15431		2.48564e+06	0	2.68655	B4402 wt	0.523	0.08	70.22
KEGDLPPLWW	34	Q9Y6M9		9.54587e+07	0	2.68536	B4402 wt	0.054	0.086	76.64
SESTNQRVLW	10	Q7Z7H5;Q9BVK6		9.79642e+06	0	2.68526	B4402 wt	0.006	0.008	9.87
AEFIRELGF	10	Q04656		3.20473e+06	0	2.68221	B4402 wt	0.048	0.069	63.96
AEFTKSIAKF	10	Q15005		10273899	0	2.68189	B4402 wt	0.029	0.022	29.08
AETDFEKRDF	24	Q99615		5.7996e+07	0	2.68092	B4402 wt	0.037	0.128	114.29
SELGIQEFF	6	P51580		6.94682e+06	0	2.68051	B4402 wt	0.034	0.067	62.35
REAEHLYHTL	11	Q7Z460		1.93793e+07	0	2.68029	B4402 wt	0.286	0.38	459.56
QEAFFVKEY	6	Q8N1I0		3.72072e+06	0	2.67876	B4402 wt	0.003	0.009	12.72
GETSTKSLW	10	P42336		5186714	0	2.6785	B4402 wt	0.006	0.01	17.15
SEKDINPFSKF	6	Q8NI08		8.00382e+06	0	2.67656	B4402 wt	0.04	0.234	241.23
SEASRLAHY	15	Q96A08;Q99880;Q8N257		3.8107e+07	0	2.67522	B4402 wt	0.01	0.015	24.86
KEWETIRSF	9	Q9NRN7		6.42186e+06	0	2.67344	B4402 wt	0.008	0.054	51.22
METIYPFLF	26	O14684		2.32491e+07	0	2.6725	B4402 wt	0.257	0.025	31.11
KEAEIIKQL	2	Q5VTR2		1.0501e+07	0	2.67225	B4402 wt	0.015	0.185	185.48
SEQHDQHVY	10	Q5T8I9		5.85189e+06	0	2.67144	B4402 wt	0.007	0.07	64.35
AEQDSTTVAAF	1	Q86U44		0	0	2.6714	B4402 wt	0.049	0.095	86.76
SEKVTEEFF	6	Q13946		7.7451e+06	0	2.67074	B4402 wt	0.094	0.303	328.83
SEMLQELLGF	9	Q86U38		586611	0	2.67026	B4402 wt	0.117	0.008	10.33
QELDDILKF	5	Q12873;Q14839;Q8TDI0		8.58554e+06	0	2.66987	B4402 wt	0.006	0.076	67.76
GEAELLRGF	1	Q9BW11		585305	0	2.66875	B4402 wt	0.016	0.016	25.32
SENSRVSHY	11	P46109;P46108		1.05323e+07	0	2.66698	B4402 wt	0.004	0.015	24.43
EEQLPLRAGY	11	Q9H788		6.65246e+06	0	2.66642	B4402 wt	0.029	0.064	59.84
AEQHVTQLm	9	Q9NQS7	M9(Oxidation)	4.21502e+06	0	2.66604	B4402 wt	0.017	#N/A	#N/A
SEYFYQEEF	7	Q92621		4.97606e+06	0	2.66407	B4402 wt	0.049	0.042	40.3
TETEAIHVF	4	Q8WXI7		2.83953e+06	0	2.66286	B4402 wt	0.019	0.127	113.21
AELESSKEQF	4	P52306		2.03335e+06	0	2.6621	B4402 wt	0.005	0.024	30.78
GEFSSGRKW	10	Q96LV5;Q2T9F4;Q96HW7		6.93941e+06	0	2.66198	B4402 wt	0.003	0.009	14.09
AEDDFKKVL	9	Q13217		9.37268e+06	0	2.66135	B4402 wt	0.048	0.538	737.37
QEGLIPGSQFW	20	P52701		75611701	0	2.66096	B4402 wt	0.005	0.03	33.07
QEQEIEQRL	16	Q86YP4;Q8WXI9		2.50652e+07	0	2.66094	B4402 wt	0.025	0.417	525.2
QEKVADEISF	5	Q9H814		1.31353e+07	0	2.66027	B4402 wt	0.24	0.467	601.34
TEADSPSSVTW	4	P50748		1.88403e+06	0	2.65981	B4402 wt	0.007	0.089	80.38
EELDVLKFL	5	O75865		4.10168e+06	0	2.65939	B4402 wt	0.072	0.25	260.03
RELGQTGWYW	4	O14508		5.3337e+06	0	2.65846	B4402 wt	0.089	0.011	19.22
EDWIRGVEW	21	Q6IA86		1.44752e+08	0	2.65673	B4402 wt	0.178	0.366	433.53
AEAPTNESY	7	P42702		1367896	0	2.65673	B4402 wt	0.004	0.065	60.32
KEGGFPQELW	31	Q9HD67		1.4271e+07	0	2.65627	B4402 wt	0.032	0.045	42.88
AEAEVLFSF	22	Q6ZW49		4.54321e+07	0	2.65491	B4402 wt	0.006	0.008	10.91
AEFAKKQPWW	2	Q9BWH2		2.84244e+06	0	2.65481	B4402 wt	0.039	0.011	20.08
SEADLQNQF	12	Q76FK4		7.83866e+06	0	2.65448	B4402 wt	0.002	0.024	30.5
AEDLNSRVSY	3	Q9Y3Q3		2.05133e+06	0	2.65311	B4402 wt	0.024	0.058	54.76
QENPKFLSHF	26	Q13045		3.35434e+07	0	2.6531	B4402 wt	0.028	0.026	31.42
AEFKEAFQLF	28	P60660		4.35088e+09	0	2.6519	B4402 wt	0.019	0.009	15.75
SELEKTFNL	4	P23497;Q9H930		6.8336e+06	0	2.6495	B4402 wt	0.104	0.357	415.33
SEAAAPRAF	5	Q86XI2		1.70102e+07	0	2.64816	B4402 wt	0.005	0.014	23.08
SEEEIAKYM	4	Q96JM3		1.38763e+06	0	2.64754	B4402 wt	0.055	0.221	225.52
SEEEALKQF	2	P42338		3.16556e+06	0	2.64553	B4402 wt	0.005	0.098	89.18
RESEYKQVY	20	Q53EP0		3.60055e+07	0	2.64497	B4402 wt	0.006	0.078	68.61
EEQDLVWKF	17	Q8NEB9		5.15551e+07	0	2.64295	B4402 wt	0.005	0.05	47.78
QEVFRFAYY	20	Q96BI3		6.66293e+07	0	2.64242	B4402 wt	0.106	0.044	41.96
SESSSQVLW	6	Q9BVC6		8.54473e+06	0	2.64226	B4402 wt	0.001	0.006	6.16
RQIITDHRW	1	P49770		2.55991e+06	0	2.64155	B4402 wt	0.441	0.889	1545.23
QELEEWYTW	10	Q8TEL6		8.65305e+06	0	2.6415	B4402 wt	0.005	0.009	14.34
QEQLLKEGF	5	P32455		4076435	0	2.64045	B4402 wt	0.033	0.105	94.75
SELDQIQRYF	1	Q4AC94		0	0	2.63982	B4402 wt	0.006	0.014	24.06
SEPESIRKW	28	P09496		1.19879e+08	0	2.63869	B4402 wt	0.004	0.093	85.07
SEQSYNKSF	9	Q9HBH5		3.0681e+06	0	2.63867	B4402 wt	0.004	0.01	16.38
LESVVQERF	1	Q9BUI4		6.27559e+06	0	2.63832	B4402 wt	0.092	0.311	340.5
AELERQQIL	5	Q8WWI1		7.82624e+06	0	2.63805	B4402 wt	0.04	0.289	310.04
EEMIFQIPW	20	P10914		5.11163e+06	0	2.63706	B4402 wt	0.048	0.006	5.45
TEEDLEKLF	1	Q9Y4C8		3.7015e+06	0	2.63646	B4402 wt	0.039	0.371	442.95
AEDSARTLLY	8	Q8N3Y1		3.92356e+06	0	2.63591	B4402 wt	0.05	0.044	42.01
AEQMPQHTL	18	Q3L8U1		4.33354e+07	0	2.63194	B4402 wt	0.019	0.146	136.74
REFERLIGRY	1	O60271		1.49917e+07	0	2.63158	B4402 wt	0.098	0.168	164.47
EEFSFLKEF	2	Q99574		3.50872e+07	0	2.63045	B4402 wt	0.007	0.016	25.72
EEMSWKDMF	17	Q9NWV8		2.67426e+07	0	2.63037	B4402 wt	0.055	0.032	34.52
NENPWTIFL	22	Q93009		2.09475e+07	0	2.62993	B4402 wt	0.194	0.211	215.29
SEFLKQAW	8	P04083		3.3679e+06	0	2.62971	B4402 wt	0.057	0.087	78.15
KEWVTPKEF	8	P09874		7.44383e+06	0	2.62928	B4402 wt	0.027	0.121	107.49
QEVENFFTF	23	Q9BPX6		1.29493e+08	0	2.62803	B4402 wt	0.03	0.04	38.83
KENTIEHLL	17	P30154		3.8213e+07	0	2.62751	B4402 wt	0.077	0.33	370.41
KEQNTQRSF	16	Q16665		9.92019e+06	0	2.62674	B4402 wt	0.016	0.165	161.2
KEAEEAEKQLF	5	Q9H446		2.83488e+06	0	2.62617	B4402 wt	0.097	0.626	939.92
LEQGPSSHYY	5	Q9NZG7		4438534	0	2.6255	B4402 wt	0.09	0.21	213.96
YISDPTILW	9	Q15629		8.98961e+06	0	2.62333	B4402 wt	1.484	4.779	11551.5
AEEPWVHLHYY	10	Q9NVU0		1.61994e+07	0	2.62303	B4402 wt	0.042	0.127	112.99
EELNKLIQEF	10	Q8IYB1		7.44144e+06	0	2.62189	B4402 wt	0.029	0.058	54.95
SEAVSHLLQDW	5	Q9NU22		2.95687e+06	0	2.62158	B4402 wt	0.067	0.014	23.89
EESDLAQQY	7	P07237		5.40136e+06	0	2.62043	B4402 wt	0.002	0.061	57.6
EESPFEKQF	10	Q9BY84		9.42859e+06	0	2.62039	B4402 wt	0.003	0.089	80.76
AEAPVQEEKL	5	O76095		1.549e+06	0	2.61995	B4402 wt	0.119	0.522	703.38
KEQWEERIQNW	12	P35241		37164306	0	2.61964	B4402 wt	0.06	0.232	237.78
TEHQQLEGW	5	Q9NZI6;Q12800;Q9NZI7		4.47225e+06	0	2.61683	B4402 wt	0.005	0.019	27.07
KELDTPFRLY	4	Q9UMS5		5.94617e+06	0	2.61554	B4402 wt	0.019	0.086	77.39
AEAPAAGIRF	4	O15061		2.80507e+06	0	2.61487	B4402 wt	0.022	0.027	32.11
REmFESQRI	39	Q12948	M3(Oxidation)	7.30104e+06	0	2.61433	B4402 wt	0.176	#N/A	#N/A
SENAERILF	5	Q14571		0	0	2.61416	B4402 wt	0.009	0.01	18.38
IEDPQIQAHW	5	Q9NVC6		3.16389e+06	0	2.61402	B4402 wt	0.028	0.149	141.07
MEIGGLKIY	5	Q96RT1		3.75585e+06	0	2.61181	B4402 wt	0.024	0.051	49.03
KEADImVLF	62	P51511	M6(Oxidation)	5.89223e+07	0	2.61156	B4402 wt	0.019	#N/A	#N/A
TEHLHPDLW	5	O60568		2.90338e+06	0	2.60989	B4402 wt	0.008	0.019	27.06
KELAPYDENW	2	P39019		4.10615e+06	0	2.60905	B4402 wt	0.074	0.068	62.88
AEFEVHEVY	10	Q9UQ80		1.36865e+07	0	2.60838	B4402 wt	0.004	0.041	40.19
AEFVQQKNF	3	P19474		1.18775e+06	0	2.60753	B4402 wt	0.005	0.022	29.03
QEISSLVKYF	9	Q13315		4.89527e+06	0	2.60701	B4402 wt	0.024	0.009	13.2
GEVPTLRQLW	10	Q9NUJ7		9.6376e+06	0	2.60612	B4402 wt	0.008	0.009	13.32
AEmAQNAVRL	27	P35222	M3(Oxidation)	4.75853e+06	0	2.60434	B4402 wt	0.173	#N/A	#N/A
AEmEERFYRY	71	Q14839	M3(Oxidation)	3.23601e+07	0	2.60304	B4402 wt	0.013	#N/A	#N/A
AEEFLYRFL	4	Q9UL46		5.6465e+06	0	2.6022	B4402 wt	0.361	0.173	171.36
AEIDTFVSL	25	Q14643		1.7396e+08	0	2.60218	B4402 wt	0.037	0.102	92.44
TEALTPHIW	1	P48634		6.54088e+06	0	2.5995	B4402 wt	0.003	0.01	17.09
HEAEVLKQL	25	P16949		75541974	0	2.59706	B4402 wt	0.034	0.312	342.44
KESKINQVF	10	P78527		1.15005e+07	0	2.59669	B4402 wt	0.021	0.133	120.38
RELEIGVHW	11	Q6P5Z2		1.23601e+08	0	2.5963	B4402 wt	0.004	0.012	20.36
AEQEGARQL	15	Q9UMF0		8.60966e+06	0	2.59478	B4402 wt	0.015	0.098	89.71
DEFKRLFAKY	12	P23246		1.6634e+07	0	2.594	B4402 wt	0.32	0.392	484.66
AEHLGEMNRQW	1	Q8WXH0		2.72163e+06	0	2.59397	B4402 wt	0.008	0.044	42.31
REAISDSLLRKY	5	Q9H6R0		2.04213e+06	0	2.5922	B4402 wt	0.26	0.334	376.92
RELVPQDLW	15	Q9NVR2		7.09602e+07	0	2.59205	B4402 wt	0.02	0.043	41.17
EEVQAmQSF	21	Q7Z6Z7	M6(Oxidation)	6683809	0	2.59065	B4402 wt	0.015	#N/A	#N/A
GENDRGVSF	15	P62136;P62140;P36873		39726767	0	2.59017	B4402 wt	0.013	0.101	92.21
SEQQDNPHF	5	Q96N46		1.59731e+06	0	2.58926	B4402 wt	0.022	0.117	104.08
TEVITGTLW	6	O60716		7.875e+06	0	2.58844	B4402 wt	0.009	0.009	13.42
SEIFTDNQI	2	Q9NUA8		7.98024e+06	0	2.58824	B4402 wt	0.396	0.221	226.02
EEIHATGFNY	3	A6NEC2;P55786		2.56883e+07	0	2.5879	B4402 wt	0.155	0.087	78.81
REDDSVHAY	21	Q14249		2.23755e+07	0	2.5875	B4402 wt	0.008	0.244	253.12
AEVPIIAIDW	18	P19387		1.43291e+07	0	2.58544	B4402 wt	0.028	0.008	10.47
SEDKSIKVW	1	Q8TC44		4.6031e+06	0	2.58501	B4402 wt	0.001	0.013	22.24
AEKGDGAELIW	5	Q9UBT2		6.77874e+06	0	2.58387	B4402 wt	0.03	0.127	112.38
EEQAVRPKY	17	P14635		1.45624e+07	0	2.58319	B4402 wt	0.004	0.055	52.57
AEIIGGERSVF	4	O60287		2.06316e+06	0	2.58316	B4402 wt	0.122	0.294	317.02
TEGAYPRLYW	3	Q9NVR7		863346	0	2.58255	B4402 wt	0.064	0.01	18.44
REVEYFKRF	5	P78312;Q96PV7		5.63325e+06	0	2.58071	B4402 wt	0.023	0.083	73.64
QELFFFHEL	14	Q9BW92		11764962	0	2.58012	B4402 wt	0.222	0.083	72.99
KELDLFLAY	10	O00712		1.27165e+07	0	2.57901	B4402 wt	0.033	0.046	44.5
EELSKKSQKW	17	Q6NXS1;P41236		8.84422e+06	0	2.57755	B4402 wt	0.004	0.053	50.16
KENEVFRDW	16	Q86VM9		2.07949e+07	0	2.57734	B4402 wt	0.004	0.009	12.43
AELEPKWPKAF	15	P26572		1.17619e+07	0	2.57628	B4402 wt	0.012	0.136	124.12
AEVAGQFVI	12	P02786		2.12035e+07	0	2.5759	B4402 wt	0.276	0.081	70.61
AEWEANPLI	15	Q86UA6		4.8915e+07	0	2.57583	B4402 wt	0.195	0.083	73.67
LEQEEQQRL	9	Q3ZCQ8		2.04197e+06	0	2.57494	B4402 wt	0.222	1.508	3227.92
AETELVRFL	1	P46087		4.83919e+06	0	2.57448	B4402 wt	0.026	0.049	46.98
AEAEHKIDL	14	Q86VU5		8.23376e+06	0	2.57341	B4402 wt	0.084	0.285	304.65
QEFDFIKSY	10	A0AVK6		17397237	0	2.57278	B4402 wt	0.002	0.018	26.63
QEALTFARNW	7	Q5T4B2		2.09833e+06	0	2.57192	B4402 wt	0.025	0.006	5.97
DEMAAVmGF	17	Q96NC0	M7(Oxidation)	2.33693e+06	0	2.57118	B4402 wt	0.163	#N/A	#N/A
AENNPGKFWF	6	Q92834		1.24307e+07	0	2.56932	B4402 wt	0.01	0.01	18.83
KESEIIDFF	6	P15880		1.23145e+07	0	2.56818	B4402 wt	0.043	0.086	77.02
IEWHIYQDW	2	Q16854		4.02221e+06	0	2.56586	B4402 wt	0.127	0.036	36.32
QEQLPDLHSHF	6	Q5R372		4.80178e+06	0	2.56556	B4402 wt	0.094	0.352	407.7
QEVETSVTY	8	O43169		5.22611e+06	0	2.56427	B4402 wt	0.005	0.088	79.98
SEFYRNGKY	5	P13929		5.37375e+06	0	2.56196	B4402 wt	0.104	0.195	197.75
NEGDAIKVF	1	Q9NS87		2.52052e+06	0	2.56189	B4402 wt	0.037	0.236	243.3
SEFKEFSQSF	3	Q9Y5K5		2.50271e+06	0	2.56135	B4402 wt	0.014	0.011	19.98
TEFPSKQVF	23	Q99618		2.59472e+07	0	2.56042	B4402 wt	0.01	0.215	218.74
AEILQESRm	9	O75347	M9(Oxidation)	5.87651e+06	0	2.558	B4402 wt	0.136	#N/A	#N/A
AEEQLLKHGW	15	Q5T3I0		1.19267e+07	0	2.55439	B4402 wt	0.004	0.008	11.66
EEIKVQPFF	14	Q6P5Z2		3.49222e+07	0	2.55404	B4402 wt	0.015	0.057	53.68
KEYERAIIF	15	P27105		2.0986e+07	0	2.55363	B4402 wt	0.046	0.173	171.19
KEAGTPPLW	10	P55265		1.54941e+07	0	2.55117	B4402 wt	0.006	0.02	28.19
mEFVFGTTF	6	O95347	M1(Oxidation)	2.00744e+06	0	2.551	B4402 wt	0.136	#N/A	#N/A
SEFPTLKYF	10	Q14554		2.4435e+07	0	2.5506	B4402 wt	0.005	0.043	41.4
EEEPLNIHSF	9	A2RUB6		7.6255e+06	0	2.55025	B4402 wt	0.04	0.249	259.15
AEFGGGTRGF	5	Q9HCE9		4.24109e+06	0	2.55	B4402 wt	0.026	0.039	38.62
SESHFSERW	10	O94822		1.00262e+07	0	2.54944	B4402 wt	0.002	0.007	7.97
EEEKNFKAF	6	P26373		2.1043e+07	0	2.54923	B4402 wt	0.046	0.187	187.64
AEFKEAFSLF	21	P62158		8.78028e+07	0	2.54897	B4402 wt	0.05	0.01	16.98
IEIPEVLLW	14	Q13905		2.19144e+06	0	2.54815	B4402 wt	0.016	0.034	35.46
EESLRTYLF	16	Q99613;B5ME19		7.39296e+07	0	2.54704	B4402 wt	0.028	0.044	42.52
QEPDFEEKRF	29	Q86VM9		3.19708e+07	0	2.54429	B4402 wt	0.174	1.164	2272.86
NEVEDHIKNY	10	P55017		7.39028e+06	0	2.54355	B4402 wt	0.032	0.161	155.05
SENITQKVVW	9	O00571;O15523		6.67112e+06	0	2.54278	B4402 wt	0.007	0.009	12.96
AEFEKIQKL	9	Q8N5Y8		5.28956e+06	0	2.54109	B4402 wt	0.007	0.149	141.14
EEVRSLVTW	9	Q13325		3.24399e+07	0	2.53859	B4402 wt	0.004	0.01	16.35
NENHSGELW	20	Q13418		6.54565e+07	0	2.53698	B4402 wt	0.004	0.009	12.95
VEADFPVYF	15	Q9BXC9		4.55027e+07	0	2.53384	B4402 wt	0.049	0.176	175.99
AELTSWYF	8	P0C0L4;P0C0L5		7.40303e+06	0	2.53311	B4402 wt	0.532	0.271	285.17
QENLTDLHQY	9	Q96PE3		2.95803e+06	0	2.53295	B4402 wt	0.016	0.051	48.75
AEQDRAYLEGL	5	P30481;P30483		7.17209e+06	0	2.53278	B4402 wt	0.5	0.835	1417.3
EENISEVKSY	4	Q96RD7		1.90541e+06	0	2.53275	B4402 wt	0.007	0.074	66.9
SELLEIQLL	19	Q6KC79		3.72112e+07	0	2.53258	B4402 wt	0.096	0.147	137.32
EEEYQIQKW	3	Q8N5M1		1.78171e+06	0	2.53217	B4402 wt	0.004	0.07	64.5
AESVTEGDVRW	3	P36957		1.36402e+06	0	2.53131	B4402 wt	0.022	0.105	95.15
QENRVVAFF	15	Q96FB5		6.30045e+07	0	2.5306	B4402 wt	0.018	0.008	10.48
EINIDHKF	10	Q00341		4.47274e+06	0	2.53016	B4402 wt	1.012	3.434	8404.72
AESImSFHI	13	Q9H3Q1	M5(Oxidation)	1.07214e+07	0	2.52958	B4402 wt	0.274	#N/A	#N/A
NEWARYLYY	11	O43242		9.18914e+06	0	2.52918	B4402 wt	0.103	0.033	34.88
GEIEGLNDTF	10	Q9BTT0		1.21254e+07	0	2.52893	B4402 wt	0.125	0.191	192.98
QDSLLGmEF	34	P49327	M7(Oxidation)	1.58867e+07	0	2.52887	B4402 wt	0.715	#N/A	#N/A
AEQQDSGRLY	5	Q8N163		1.74598e+06	0	2.52813	B4402 wt	0.005	0.012	20.34
SEVMREVAW	7	P42285		8.54371e+06	0	2.52613	B4402 wt	0.009	0.01	18.1
AESWINRSI	7	Q9P265		4.4043e+06	0	2.5255	B4402 wt	0.096	0.033	34.8
QEIGFISKY	5	Q9NV58		2.45335e+06	0	2.52543	B4402 wt	0.004	0.021	28.42
SEIGKAVGF	15	Q9HAW4		2.84033e+07	0	2.5246	B4402 wt	0.015	0.061	57.38
AEGGYPLRF	10	Q9Y2H8		1.36539e+07	0	2.52456	B4402 wt	0.023	0.08	70.29
AESKEIVRGY	15	Q9NRX4		1.42626e+07	0	2.52372	B4402 wt	0.006	0.012	20.99
QEVDFFQRY	9	Q96HW7		3.46037e+07	0	2.52332	B4402 wt	0.004	0.039	38.14
AEGHIIHIDF	2	Q9UBF8		2.62248e+06	0	2.52269	B4402 wt	0.199	0.059	55.65
LEVDSRYNSW	1	Q9NYU2		787019	0	2.51946	B4402 wt	0.039	0.04	38.99
KEDFFNSQW	4	Q8WTW4		2.88036e+06	0	2.51833	B4402 wt	0.017	0.042	40.29
SEVNRTGTQY	9	P50452		2.89626e+06	0	2.51743	B4402 wt	0.043	0.095	86.3
KEIPIPFYL	14	Q8WTV0		4.38859e+07	0	2.51734	B4402 wt	0.134	0.393	485.53
QEGWSAQEKW	7	Q6NYC1		6.25231e+06	0	2.51732	B4402 wt	0.011	0.011	19.8
AESVSLLVGF	8	Q8TBZ3		7.54765e+06	0	2.51582	B4402 wt	0.139	0.01	18.81
LEDEPRLVLW	13	Q86SQ4		1.1107e+07	0	2.51544	B4402 wt	0.037	0.151	143.27
AELVSSNVF	4	O75564		1.91547e+06	0	2.51515	B4402 wt	0.059	0.05	47.58
AEFFEPWVY	4	P78527		3.2045e+06	0	2.51432	B4402 wt	0.031	0.054	51.08
KENGGKFSF	18	Q9UKK3		4.50251e+07	0	2.51377	B4402 wt	0.044	0.263	276.15
AEVSTKDVKVY	14	P31327		1.12125e+07	0	2.51341	B4402 wt	0.032	0.145	135.61
TEWLQSVKW	2	Q8IY21		6.88686e+06	0	2.51059	B4402 wt	0.005	0.009	13.76
AENARSASF	6	Q9UQC2		1.98843e+06	0	2.50928	B4402 wt	0.006	0.009	14.97
HETFSQHTF	12	Q5SR56;Q5VZR4		2.55875e+07	0	2.50883	B4402 wt	0.032	0.21	214.37
GEIDQQYSRF	1	P40763		1.69681e+06	0	2.50858	B4402 wt	0.063	0.158	151.22
REILAGKEREY	5	O95382		1.76955e+06	0	2.50712	B4402 wt	0.095	0.329	367.83
TEIEGTQKL	14	Q14289		1.57499e+07	0	2.50666	B4402 wt	0.034	0.376	452.23
SEMDSERLQY	5	Q86W92		2.18807e+06	0	2.50625	B4402 wt	0.004	0.009	13.87
EEMRKLFEKY	7	Q15233		7.02236e+06	0	2.50588	B4402 wt	0.055	0.032	34.34
SELNIPHVVAW	5	Q08AD1		1.84556e+06	0	2.50499	B4402 wt	0.009	0.012	20.52
AEALEDLVGF	11	P46013		4.66093e+06	0	2.50498	B4402 wt	0.113	0.066	61.62
AEASHVSRY	14	Q86XL3		2.91248e+06	0	2.50486	B4402 wt	0.002	0.009	14.41
SEDEEPKKY	8	Q0JRZ9		1.62638e+06	0	2.49664	B4402 wt	0.01	0.53	720.11
SEVLQDLRF	5	Q96EN9		2.36822e+06	0	2.49634	B4402 wt	0.057	0.118	104.57
AEGVLHVW	4	P15260		2.85372e+06	0	2.49527	B4402 wt	0.071	0.109	97.52
EEIKEKVHKY	10	Q86WH2		5.17676e+06	0	2.4943	B4402 wt	0.005	0.153	145.37
AEKEVKGAVY	11	Q16531		5.21621e+06	0	2.49381	B4402 wt	0.039	0.126	111.9
AELAAAQRL	5	O15230		5.69334e+06	0	2.49353	B4402 wt	0.04	0.056	53.02
QEMISEQRW	5	Q6UWE0		1.84096e+06	0	2.49024	B4402 wt	0.001	0.007	7.39
SEAFVKIPVKLF	5	Q8TDB6		1.83893e+06	0	2.4901	B4402 wt	0.259	0.062	58.09
QEAKELYRDY	7	Q9H2C2		4.37833e+06	0	2.48849	B4402 wt	0.091	0.081	71.23
AEEKEDGRRW	20	Q12982		1.33496e+07	0	2.48813	B4402 wt	0.004	0.052	49.39
AELKQVQTL	8	Q9UPN3		4.91979e+06	0	2.48747	B4402 wt	0.018	0.147	138.03
KEEVRSLVTW	9	Q13325		4.3469e+06	0	2.48443	B4402 wt	0.073	0.061	57.64
TENIIIPFSGW	16	Q99959		4.27111e+07	0	2.4832	B4402 wt	0.143	0.038	37.71
EEIERFFKL	18	O75694		1.40843e+07	0	2.48217	B4402 wt	0.082	0.296	318.91
SEVFLQRLM	3	Q9H0A0		1.50417e+06	0	2.48159	B4402 wt	0.105	0.037	37.45
RELYSVKQQF	5	Q96HE9		4.99481e+06	0	2.48047	B4402 wt	0.054	0.155	148.32
SEFFRSGKY	28	P06733		1.59849e+08	0	2.48016	B4402 wt	0.071	0.094	85.74
AELTKVFEI	6	P60983;O60234		1.38748e+06	0	2.47996	B4402 wt	0.143	0.1	91.39
IEGSGKQVW	8	Q6ZS17		5.84994e+06	0	2.47983	B4402 wt	0.023	0.16	154.11
AENAEFmRNF	12	P09601	M7(Oxidation)	3.52085e+06	0	2.47622	B4402 wt	0.033	#N/A	#N/A
SEADADILFNF	9	Q14166		2.4734e+06	0	2.47611	B4402 wt	0.219	0.202	205.25
AEMEHLLERSW	9	Q86TM6		5.63441e+06	0	2.47579	B4402 wt	0.002	0.007	7.12
SEMEMAHLY	1	O94826		0	0	2.47566	B4402 wt	0.001	0.004	3.69
DEVIIPHSGW	10	O60716		2.81819e+07	0	2.47502	B4402 wt	0.082	0.088	79.34
GEFDLVQRI	3	Q96KQ4;Q13625		3.23688e+06	0	2.47449	B4402 wt	0.063	0.17	168.03
AEDQLHHSF	6	Q4G148		1.81262e+06	0	2.4733	B4402 wt	0.004	0.045	43.05
AEYYGPSLF	13	Q7Z6Z7		2.86744e+07	0	2.4722	B4402 wt	0.021	0.013	22.66
EEINKIIRDLW	17	Q92878		3.02713e+07	0	2.47102	B4402 wt	0.036	0.078	68.66
SENMKASSF	4	Q9NY12		1.16699e+06	0	2.47016	B4402 wt	0.015	0.024	30.36
KEIKETLRQY	6	Q8NB16		2.82897e+06	0	2.47015	B4402 wt	0.022	0.131	117.51
EEETTRISY	10	O43396		8.8203e+06	0	2.46809	B4402 wt	0.033	0.257	267.99
LENPLNSTQW	5	Q9BSL1		1.04017e+06	0	2.46808	B4402 wt	0.018	0.029	32.67
REFMGELW	10	Q8IYB3		1.31759e+07	0	2.46762	B4402 wt	0.258	0.126	111.72
AEAEELKPFF	2	P35610		5.53196e+06	0	2.46696	B4402 wt	0.02	0.018	26.7
KESSFIHYY	13	Q9BQF6		9.35931e+06	0	2.46576	B4402 wt	0.004	0.01	16.05
AENDGWETW	1	Q9UBZ9		4.76078e+06	0	2.46523	B4402 wt	0.001	0.007	8.77
AEMENIKAI	5	Q15276		2.67187e+06	0	2.46512	B4402 wt	0.02	0.008	11.27
AEGPLREEF	15	Q01974		1.40234e+07	0	2.46507	B4402 wt	0.011	0.097	88.08
ADNGTmHLW	8	O43660	M6(Oxidation)	3.82463e+06	0	2.46456	B4402 wt	0.042	#N/A	#N/A
METLILKEL	9	O95067		8.04644e+06	0	2.4634	B4402 wt	0.236	0.166	162.43
KEQGPYETY	10	P23921		2.83357e+06	0	2.45916	B4402 wt	0.016	0.286	305.6
NEVEVQEGF	1	Q8N9N2		7.71895e+06	0	2.45884	B4402 wt	0.045	0.193	194.51
mETHIMHTF	52	Q969G6	M1(Oxidation)	6.75044e+06	0	2.45784	B4402 wt	0.041	#N/A	#N/A
LETYLNLHW	5	Q15165		3.4137e+06	0	2.45635	B4402 wt	0.11	0.028	32.33
GESSRGWmW	9	Q9BVC4	M8(Oxidation)	4.68259e+06	0	2.45615	B4402 wt	0.01	#N/A	#N/A
EEIESAFRAL	4	Q13813		3.38332e+06	0	2.45561	B4402 wt	0.182	0.189	189.75
EEFDRLVKEY	5	Q9H6D7		2.68997e+07	0	2.4556	B4402 wt	0.009	0.082	72.58
AEIDSLTSIL	3	Q93052		1.88059e+06	0	2.45301	B4402 wt	0.181	0.109	97.93
AEVRAVQEI	10	Q9NRG4		5.08715e+06	0	2.45096	B4402 wt	0.067	0.047	45.29
KEIESRVVF	5	Q76I76		4.97644e+06	0	2.44982	B4402 wt	0.037	0.224	228.63
AEAPVPEEF	5	Q6ICB4		1.02637e+07	0	2.44829	B4402 wt	0.002	0.053	50.3
SEETLANNTW	2	Q69YN4		2.25032e+06	0	2.44637	B4402 wt	0.018	0.01	16
KEQDFFFEL	13	Q9Y383		2.00128e+07	0	2.44569	B4402 wt	0.199	0.261	273.36
KEMNADAVFAF	9	O95340		1.6983e+07	0	2.44478	B4402 wt	0.303	0.138	125.56
AEmERTSVL	16	Q86XR8	M3(Oxidation)	7.55346e+06	0	2.44463	B4402 wt	0.041	#N/A	#N/A
EEHLTVDARVY	5	Q9UKK9		3.86667e+07	0	2.44437	B4402 wt	0.135	0.355	412.37
QEVDDYHAF	4	Q9NYU2		3.10142e+06	0	2.44354	B4402 wt	0.014	0.091	83.17
EEIQTVFNKY	3	Q9H147		2.61778e+06	0	2.44338	B4402 wt	0.022	0.066	61.11
YEKPLDYRW	2	Q5T447		3.40587e+06	0	2.44329	B4402 wt	0.013	0.092	84.1
AESIANQRI	5	Q06265		2.22816e+06	0	2.44264	B4402 wt	0.092	0.095	86.48
AEMGAFTFF	11	Q8TEA7		2.85559e+07	0	2.44263	B4402 wt	0.038	0.007	7.8
AESGDSVKmY	13	O95104	M9(Oxidation)	2.59871e+06	0	2.44189	B4402 wt	0.006	#N/A	#N/A
SEEELNKSF	1	Q8N3P4		1.63431e+06	0	2.4417	B4402 wt	0.005	0.081	71.19
AEmQWKRDY	120	O96000	M3(Oxidation)	3.41426e+07	0	2.4399	B4402 wt	0.007	#N/A	#N/A
MENGGDHRY	8	Q14134		4.56178e+06	0	2.4346	B4402 wt	0.04	0.153	145.6
EEFGRFASF	33	P01903		1.18689e+08	0	2.43156	B4402 wt	0.035	0.092	84.24
QEFNLPVRY	10	Q96IJ6		9.13483e+06	0	2.42997	B4402 wt	0.005	0.069	63.99
REAEFTKSI	14	Q15005		1.32064e+08	0	2.42967	B4402 wt	0.055	0.091	82.87
AEEEFQKEL	7	Q9UBB9		3.07169e+06	0	2.42733	B4402 wt	0.033	0.256	267.13
SELKTVPQRmW	5	Q9NZS9	M10(Oxidation)	2.55666e+06	0	2.42662	B4402 wt	0.03	#N/A	#N/A
AEKDGVSSSF	6	Q6AI08		1.39884e+06	0	2.42586	B4402 wt	0.021	0.097	87.92
SEIADPTRF	9	Q99941		1.22639e+07	0	2.42496	B4402 wt	0.007	0.079	69.5
KEANIIVDRW	2	Q8WXH0		970865	0	2.42393	B4402 wt	0.03	0.018	26.51
EEMLLPRFF	14	Q8TF05		1.77336e+07	0	2.42358	B4402 wt	0.008	0.007	8.63
KEAPFVPVGI	11	Q9Y241		1.11433e+07	0	2.4234	B4402 wt	0.653	0.357	416.46
AELMQTLRF	1	Q9Y291		1.53281e+06	0	2.4227	B4402 wt	0.019	0.023	29.54
AEENTRVLY	10	Q9Y5T5		9.42559e+06	0	2.42195	B4402 wt	0.02	0.081	71.58
QDFQGNLW	13	Q6YHU6		1.94682e+07	0	2.42172	B4402 wt	0.53	0.969	1745.55
SESQGPPRAF	12	O00233		5.70472e+06	0	2.42147	B4402 wt	0.01	0.076	67.47
TEISELSHNF	3	O95881		1.39743e+06	0	2.42095	B4402 wt	0.039	0.036	36.59
AEDSGLHII	2	Q63HN8		4.88553e+06	0	2.41848	B4402 wt	0.199	0.443	562.65
KEFAFYPSF	10	P31276		2.00165e+07	0	2.41847	B4402 wt	0.118	0.099	89.79
GEWKTAEKW	1	Q13042		4.54673e+06	0	2.41772	B4402 wt	0.007	0.012	20.44
AESTGTVRVF	4	A2RRP1		1.37875e+06	0	2.4177	B4402 wt	0.023	0.015	25.08
AEVDPVTVF	14	Q9UJY1		1.20577e+07	0	2.41386	B4402 wt	0.005	0.102	92.98
AEVEVKKAGY	10	Q96RL7		1.99714e+06	0	2.41195	B4402 wt	0.004	0.032	34.17
QEFGVPHQY	17	O60502		9.54318e+07	0	2.41099	B4402 wt	0.001	0.064	60.07
EEYRGFTQDF	6	O43290		6.89516e+06	0	2.40995	B4402 wt	0.09	0.11	98.54
GEISNDPITF	7	O43556		2704861	0	2.40727	B4402 wt	0.137	0.238	245.41
REAFLQEVW	9	P26640		2.39992e+07	0	2.4069	B4402 wt	0.014	0.01	17.97
EEIKKSKSF	10	Q9NSV4		5.85574e+06	0	2.40533	B4402 wt	0.003	0.114	101.27
AEITDKLGLHSL	10	P84077;P61204		1.24597e+07	0	2.4044	B4402 wt	0.466	0.578	831.95
QELDLSTKVY	6	Q9Y2D9		4.49483e+06	0	2.40406	B4402 wt	0.008	0.05	47.63
SEGFSHSRW	11	Q13501		9.66451e+06	0	2.40377	B4402 wt	0.007	0.009	14.85
KETDLLILF	21	P05455		4.74362e+08	0	2.40373	B4402 wt	0.039	0.076	67.7
KEQLEERTW	5	Q8IV76		1.88679e+06	0	2.40314	B4402 wt	0.01	0.083	73.72
AEMETQKEKI	7	Q9NTJ3		4.6328e+06	0	2.40272	B4402 wt	0.057	0.029	32.75
RERDWFPDQGY	16	Q9Y520		96440627	0	2.40209	B4402 wt	0.221	0.742	1192.25
EEFIKSIFY	11	Q9Y620		1.81245e+07	0	2.40025	B4402 wt	0.032	0.109	98.08
AELESVLSHL	3	Q15013		988550	0	2.40002	B4402 wt	0.168	0.105	94.44
EEIREAFRVF	31	P27482;P62158		1.60106e+08	0	2.39965	B4402 wt	0.065	0.057	53.57
GDFGGNLHIW	5	Q96MX6		1.75412e+06	0	2.39872	B4402 wt	0.45	0.592	869.36
AEIPDWLQVY	7	Q9H4B6		4.53169e+06	0	2.39823	B4402 wt	0.017	0.016	25.21
EELLTAYGY	3	Q9H089		5.93524e+06	0	2.3973	B4402 wt	0.07	0.053	50.34
EEAQFETKKLY	25	O60613		4.16554e+08	0	2.39695	B4402 wt	0.016	0.142	131.06
MEAPAAGLF	17	P04843		4.44804e+07	0	2.39506	B4402 wt	0.123	0.054	51.09
AETEEQQRF	5	Q8N2Z9		1.41004e+06	0	2.39426	B4402 wt	0.004	0.085	76.12
AESPTPQAL	2	P10746		3.7465e+06	0	2.39414	B4402 wt	0.019	0.199	203.03
GEIDLAKLKKF	15	P33992		2.36187e+07	0	2.39406	B4402 wt	0.05	0.238	245.03
EEQAFHVSY	7	Q15633		3.11856e+06	0	2.38985	B4402 wt	0.006	0.016	25.27
SEDSSVTQIY	8	P04844		6.49927e+06	0	2.3898	B4402 wt	0.036	0.049	46.85
RELEEMRVTY	1	Q99996		1.11644e+06	0	2.38812	B4402 wt	0.048	0.162	156.93
AELKQLNQQY	5	Q13416		3.48101e+06	0	2.38755	B4402 wt	0.007	0.045	43.43
SEANVREIF	9	P55072		5.33718e+06	0	2.38749	B4402 wt	0.026	0.055	52.13
AEEEIGTPRKF	17	P28749		1.6771e+07	0	2.38623	B4402 wt	0.012	0.188	188.58
AEIAVNAVL	25	P48643		1.97022e+08	0	2.38571	B4402 wt	0.18	0.083	73.69
EEYSNTRAY	9	Q8N884		4.72741e+06	0	2.38513	B4402 wt	0.004	0.021	28.82
EEENVVLKF	6	Q9H1A4		8.51793e+06	0	2.38347	B4402 wt	0.017	0.152	144.84
SEFEIVKAI	5	P61163		8.75016e+06	0	2.38303	B4402 wt	0.037	0.052	49.47
SEmTDKLGL	5	P18085	M3(Oxidation)	2.78555e+06	0	2.3787	B4402 wt	0.096	#N/A	#N/A
AEDEGTQRL	20	P05362		1.49398e+07	0	2.37844	B4402 wt	0.082	0.951	1698.42
SETPEIRKY	11	Q8N4C8		1.05425e+07	0	2.37754	B4402 wt	0.001	0.063	59.11
SEANVERLYA	1	Q86V97		2.69508e+07	0	2.37549	B4402 wt	0.55	0.394	489.22
SEVDLAKPL	3	Q8WUM4		0	0	2.37516	B4402 wt	0.103	0.08	69.89
NELSPVLNLW	1	Q8NCM8		690174	0	2.37468	B4402 wt	0.019	0.008	11.37
EELQKIYKTY	18	Q9Y5W7		7.88189e+07	0	2.3735	B4402 wt	0.011	0.068	63.31
AEKAFQEGI	9	Q9UIG0		7132632	0	2.37304	B4402 wt	0.179	0.135	122.83
EETTRISYF	12	O43396		13889653	0	2.37267	B4402 wt	0.034	0.14	128.97
RENPVLRAF	6	O15031		6.67536e+06	0	2.36945	B4402 wt	0.007	0.055	51.78
KEIRDINRVY	30	P04083		1.83699e+08	0	2.36591	B4402 wt	0.026	0.113	100.86
AEAEIIQLL	15	Q6DKK2		3.03148e+07	0	2.36329	B4402 wt	0.007	0.014	23.95
TELKDTYARW	2	Q13200		2.19612e+06	0	2.363	B4402 wt	0.025	0.012	21.25
EEFSRAAEKLY	7	P49458		9.01061e+06	0	2.36267	B4402 wt	0.059	0.205	208.37
EEHIHIQQW	5	Q8NEN9		2.81793e+06	0	2.36208	B4402 wt	0.001	0.009	14.59
KEQELQQTL	10	Q15149		9.22628e+06	0	2.36126	B4402 wt	0.029	0.335	377.62
QEGQRYQAL	9	Q9Y6A5		1.3525e+07	0	2.36115	B4402 wt	0.201	0.638	963.83
MEMDYKQWI	1	Q8WXH0		1.62852e+06	0	2.36112	B4402 wt	0.201	0.013	22.39
AENTLSKLL	4	Q5T6F0		3.59165e+06	0	2.36105	B4402 wt	0.008	0.01	18.14
AEQEPQPERL	10	O95396		5.76471e+06	0	2.36028	B4402 wt	0.088	0.524	707.36
AEALAAHKY	10	P07237		1.88316e+06	0	2.35962	B4402 wt	0.001	0.009	12.61
LEAHETFNEW	8	P57740		8.38851e+06	0	2.35881	B4402 wt	0.078	0.041	40.2
SEYRQSLHTY	11	O00567		1.78154e+07	0	2.35872	B4402 wt	0.009	0.018	26.59
VETPGRELW	10	O15370		1.39492e+07	0	2.35867	B4402 wt	0.009	0.082	72.47
TEDGKVEKHY	2	O75436		721916	0	2.35767	B4402 wt	0.059	0.563	794.99
QEIPFYHIW	9	Q6ZN44;Q8IZJ1		1.84241e+07	0	2.35594	B4402 wt	0.002	0.007	7.63
REIEHVMYHDW	3	P82930		1.43482e+06	0	2.35471	B4402 wt	0.053	0.04	39.31
AASPHYQEW	10	Q6SPF0		10582561	0	2.35345	B4402 wt	0.408	1.182	2319.84
AEGPPRLAI	23	Q15773		6.6664e+08	0	2.35119	B4402 wt	0.091	0.213	217.37
SENSTSGSTQL	6	Q9BZK7		1.73573e+06	0	2.35099	B4402 wt	0.314	0.832	1411.18
TEVQVFKKY	2	Q96KP1		1.08673e+06	0	2.35092	B4402 wt	0.003	0.034	35.21
AQSYDIQAW	1	Q8WWQ0		7.22867e+06	0	2.34861	B4402 wt	0.285	0.449	572.45
SEDHKVYIW	5	Q9H7D7		2.53133e+06	0	2.34693	B4402 wt	0.005	0.025	30.84
GESLRYAEY	17	Q9Y5T4		4.61039e+07	0	2.34614	B4402 wt	0.082	0.087	78.22
LEEASLLHQF	1	Q01082		0	0	2.34551	B4402 wt	0.261	0.179	179.32
AEIQHAEEF	10	O60832		1.71564e+07	0	2.34518	B4402 wt	0.003	0.011	19.42
QEIGGPRSY	15	P06280		5.24197e+07	0	2.34441	B4402 wt	0.002	0.054	51.55
REQEAGLLQF	2	Q9NZL4		31017004	0	2.34295	B4402 wt	0.077	0.107	96.3
SELETDIKIF	5	Q9HD23		4.52068e+06	0	2.34155	B4402 wt	0.039	0.056	53.3
SEILLKEFL	9	Q8N543		2.15174e+06	0	2.34099	B4402 wt	0.185	0.137	124.54
LESVFSRFY	5	Q12894		2.27957e+06	0	2.33843	B4402 wt	0.118	0.052	49.37
QEFDIGVYF	15	O95394		4.44391e+07	0	2.33766	B4402 wt	0.017	0.085	76.22
QEREEVSGHLY	10	Q9H0X4		4.67179e+06	0	2.33726	B4402 wt	0.047	0.304	330.46
EEQHESINKF	4	Q02224		4.77295e+06	0	2.33689	B4402 wt	0.016	0.141	130.19
EEISAQVLL	12	Q92538		1.52451e+07	0	2.33474	B4402 wt	0.093	0.182	182
DENELKEFF	4	Q9UN86		4.60984e+06	0	2.33434	B4402 wt	0.085	0.404	506.8
GEVFGRSEQY	3	O95409		4.40269e+06	0	2.33373	B4402 wt	0.113	0.237	244.13
AEQSVSGYFVF	8	Q6YI46		9.63022e+06	0	2.3335	B4402 wt	0.257	0.088	79.68
QEIDGRFTSI	7	Q9NRY4		9525373	0	2.3313	B4402 wt	0.252	0.2	203.22
TEQELNQIF	13	Q9NR81		1.0668e+07	0	2.32779	B4402 wt	0.02	0.093	84.87
QEFRASFNHF	16	O43707		3.92218e+07	0	2.32566	B4402 wt	0.132	0.034	35.55
QEAGIKTAF	20	P22234		1.28371e+08	0	2.32542	B4402 wt	0.009	0.099	90.08
SENPAKRLY	20	O43709		3.20958e+07	0	2.32521	B4402 wt	0.001	0.013	21.59
KETSGALKW	5	Q14692		3.06536e+06	0	2.32476	B4402 wt	0.006	0.018	26.77
GEEGSARmW	2	P12074	M8(Oxidation)	5.20573e+06	0	2.32379	B4402 wt	0.007	#N/A	#N/A
AEWFQAGYF	6	O75420;Q6Y7W6		2.05403e+07	0	2.32288	B4402 wt	0.157	0.024	30.41
EEMDFPQLm	7	O15371	M9(Oxidation)	2.72116e+07	0	2.3212	B4402 wt	0.016	#N/A	#N/A
GELAELFQW	8	Q9H773		1.59554e+06	0	2.32079	B4402 wt	0.032	0.014	23.39
EEQQALQKKL	25	P07951		8.59739e+07	0	2.32026	B4402 wt	0.104	0.388	476.13
AEAEPEHSF	12	Q15149		1.41872e+07	0	2.3199	B4402 wt	0.002	0.058	54.64
NEFSQIFQL	6	O14980		4.25794e+06	0	2.31883	B4402 wt	0.163	0.339	385.13
REFDSLHWF	6	Q2M389		8.23586e+06	0	2.31716	B4402 wt	0.041	0.052	49.23
TEVDIKMKF	9	Q8IVG5		4.65127e+06	0	2.31593	B4402 wt	0.006	0.086	76.62
TEmNGKNTFW	25	Q9UI09	M3(Oxidation)	7.15356e+06	0	2.31581	B4402 wt	0.007	#N/A	#N/A
AEKEIGLWF	9	P15531		4.68184e+06	0	2.31557	B4402 wt	0.025	0.033	34.56
TEANVVRKF	10	O00391		2.63732e+06	0	2.31555	B4402 wt	0.002	0.016	25.32
EEKYAFVNW	7	P13796;P13797		6.13575e+06	0	2.31269	B4402 wt	0.026	0.048	45.61
LENGVFPRW	3	Q8TF40		4.96143e+06	0	2.31105	B4402 wt	0.016	0.017	25.9
QELEREITF	7	Q7Z388		9.99988e+06	0	2.30983	B4402 wt	0.017	0.277	293.68
EEFRHVIAW	13	Q6ZN32;P41162		2.18185e+07	0	2.30844	B4402 wt	0.003	0.008	11.3
EEDVRPIFW	9	P42898		2.08029e+07	0	2.30839	B4402 wt	0.017	0.131	117.13
MEIESTFHMY	6	O43414		5.34808e+06	0	2.30686	B4402 wt	0.047	0.018	26.76
SEGYPGKRYY	26	P34897		5.08646e+07	0	2.30682	B4402 wt	0.011	0.084	74.13
GEDLGVAFW	1	Q1KMD3		9.84488e+06	0	2.30623	B4402 wt	0.028	0.046	44.11
TEAPGEYFF	18	P20839;P12268		2.53623e+07	0	2.30429	B4402 wt	0.083	0.239	246.54
SQADIKKAY	9	Q9Y2G8		2.78305e+06	0	2.30207	B4402 wt	0.205	1.064	2002.69
SEVDFEERF	9	Q96RK0		7.3529e+06	0	2.30062	B4402 wt	0.027	0.176	175.24
AELEPKWPKAFW	6	P26572		2.41309e+06	0	2.29719	B4402 wt	0.05	0.04	39.02
GEPPGFLHSW	9	P81877;Q9BWW4;Q9BWG4		2.76328e+07	0	2.29437	B4402 wt	0.04	0.17	167.22
SEIMAHQKF	5	Q8IWV7		1.94736e+06	0	2.29415	B4402 wt	0.007	0.014	23.14
QEYFNKHIF	22	Q9HD67		8.32634e+07	0	2.29123	B4402 wt	0.034	0.082	72.55
QEIEDKMKGF	13	Q96K31;Q96EF9		1.14362e+07	0	2.289	B4402 wt	0.02	0.089	80.7
REVLRPGVLW	15	O60337		4.09042e+07	0	2.28822	B4402 wt	0.036	0.013	22.16
EENIEVYHSY	4	Q16881		2.27666e+06	0	2.2878	B4402 wt	0.011	0.045	42.81
SESFGGNVFF	7	P46013		3.7322e+06	0	2.28676	B4402 wt	0.144	0.054	51.7
RENLPLIVW	19	O60762		1.61664e+08	0	2.28665	B4402 wt	0.009	0.021	28.76
AELAGSPELLEF	4	Q53T59		1.06123e+06	0	2.28626	B4402 wt	0.279	0.165	160.75
AEEDFVDPW	6	P23381		1.94824e+07	0	2.28531	B4402 wt	0.041	0.014	23.29
AEFPDEPKW	14	P48147		9.88491e+07	0	2.28206	B4402 wt	0.002	0.056	52.8
NEDVRVVQY	2	Q8TEV9		1.47735e+06	0	2.28106	B4402 wt	0.042	0.449	572.65
AEAERLLLI	13	Q9NQW6		2.64062e+07	0	2.27679	B4402 wt	0.056	0.042	40.72
YELPFDRHDW	3	P53701		5.81391e+06	0	2.27671	B4402 wt	0.041	0.031	33.93
MEVDPIGHVY	6	P43360		6.02059e+06	0	2.27639	B4402 wt	0.02	0.055	52.17
QEGKYASIILF	11	Q8TCB0		2.48292e+07	0	2.2748	B4402 wt	0.304	0.175	174.59
QEGKLFQLY	19	Q8IXM3		9.69014e+07	0	2.27456	B4402 wt	0.008	0.015	24.6
AETPDIKLF	47	P46782		2723890017	0	2.2739	B4402 wt	0.002	0.02	27.79
EEAQLQDRVY	5	Q96DC7		1.99154e+06	0	2.27387	B4402 wt	0.017	0.06	56.73
VENVPPLRW	21	P19438		2.46812e+07	0	2.27038	B4402 wt	0.003	0.049	46.83
MEEEIPKNY	1	Q9Y4A5		3.6701e+06	0	2.26923	B4402 wt	0.006	0.125	110.31
SELNLVTEVW	5	Q5T011		2.57121e+06	0	2.26859	B4402 wt	0.018	0.007	7.42
SEVFVDLKW	3	Q8IZH2		4.37743e+06	0	2.26809	B4402 wt	0.014	0.008	11.09
GEISPTNTNVW	4	Q8IZU8		2.62189e+06	0	2.26706	B4402 wt	0.015	0.071	64.85
QEISHPDVGRYF	3	O94952		2.22049e+06	0	2.26395	B4402 wt	0.085	0.064	60.03
VEFFRVVSEY	2	Q5T4F4		3.64258e+06	0	2.26297	B4402 wt	0.429	0.224	229.33
SEmDITPKLL	6	Q9NZM1	M3(Oxidation)	8.68211e+06	0	2.26288	B4402 wt	0.029	#N/A	#N/A
EEGKALAESW	11	Q15382		2.06869e+07	0	2.26215	B4402 wt	0.037	0.034	35.53
EEFEKSWLL	10	Q7Z4L5		2.03303e+07	0	2.25993	B4402 wt	0.08	0.215	219.53
AEDMRAIFKRY	8	Q96I13		4.14909e+06	0	2.2596	B4402 wt	0.118	0.357	416.34
SEADQLGKIF	5	P11802		3.83488e+06	0	2.25692	B4402 wt	0.015	0.025	31.05
MESINPHKY	8	O95163		2.87945e+06	0	2.25689	B4402 wt	0.008	0.077	68.17
KESTLHLVL	24	P62987;P62979;P0CG47;P0CG48		2.06948e+08	0	2.25686	B4402 wt	0.279	0.344	393.38
EEFKLWNRLY	6	Q8IYD8		2.24403e+06	0	2.25667	B4402 wt	0.055	0.027	32.04
SELDEEQHL	5	Q9NQS7		2.4012e+06	0	2.25417	B4402 wt	0.099	1.033	1918.4
KEAAVEDLHHY	5	Q9UG56		961814	0	2.25381	B4402 wt	0.072	0.376	452.74
KESYELRYF	9	P35268		3.9439e+06	0	2.25045	B4402 wt	0.087	0.182	182.65
DEVDRISEW	4	Q7Z4V5		3.88128e+06	0	2.24889	B4402 wt	0.01	0.086	76.66
QENPFFRKL	15	Q08J23		9.02019e+07	0	2.24875	B4402 wt	0.01	0.076	67.49
TEDWAIVIRKY	6	Q96N67		3.64685e+06	0	2.2459	B4402 wt	0.128	0.371	441.32
RESSEAQVQKF	1	Q9Y520		0	0	2.24391	B4402 wt	0.09	0.609	907.29
NEVFLAKLI	3	P50990		1.99353e+06	0	2.24203	B4402 wt	0.399	0.065	60.75
YESGLDLLF	17	Q8WYP5		2.92289e+07	0	2.23944	B4402 wt	0.237	0.17	166.83
FEDENGQRW	1	O95573		2.7511e+06	0	2.2379	B4402 wt	0.022	0.223	227.75
QEAIGFIDW	11	Q05923		1.28287e+07	0	2.23518	B4402 wt	0.016	0.009	12.79
YEWSVKLNW	2	O95433		354513	0	2.23431	B4402 wt	0.021	0.009	14.71
TERYDITNDKW	3	Q96M94		1.28421e+06	0	2.23097	B4402 wt	0.223	0.448	570.22
SEEQLSRAY	5	Q2YD98		848133	0	2.22903	B4402 wt	0.004	0.028	32.35
KELELAHRYF	4	Q6PD62		1.84252e+06	0	2.22847	B4402 wt	0.062	0.06	56.6
AENPLNIFYI	10	Q9Y5G2		1.39711e+06	0	2.22549	B4402 wt	0.306	0.036	36.45
MEPQWVPISW	14	Q9NZW5		1.01555e+07	0	2.22414	B4402 wt	0.098	0.018	26.53
DEVRLDPNVQKW	2	Q6P1J9		1.03708e+06	0	2.22357	B4402 wt	0.151	0.514	684.96
GENGIHFLL	8	Q12849		7570230	0	2.22328	B4402 wt	0.199	0.123	109.1
AEIEQKIKEY	3	Q9NS23		2.36362e+06	0	2.22012	B4402 wt	0.002	0.025	31.22
RERVAQLLERW	9	Q15149		8.82462e+06	0	2.21459	B4402 wt	0.15	0.215	219.15
EELEKTFTF	2	Q13488		1.54955e+07	0	2.21323	B4402 wt	0.007	0.129	115.28
AEVASALRSF	3	Q7Z3C6		7.7745e+06	0	2.21268	B4402 wt	0.02	0.008	11.88
EEINRQVTY	8	Q14517		3.56945e+06	0	2.2084	B4402 wt	0.004	0.085	75.82
SEVVGYLGGRW	1	Q8N594		0	0	2.20807	B4402 wt	0.11	0.052	49.41
EEVQRKLGF	5	Q8TCB0		3.89807e+06	0	2.20755	B4402 wt	0.025	0.141	129.77
EEIIRGQVFF	8	P11309		7.57326e+06	0	2.20635	B4402 wt	0.101	0.11	98.25
SESKDRKLY	5	Q92551		2.63802e+06	0	2.20518	B4402 wt	0.004	0.034	35.13
AEAFVRAFL	3	O95707		1.90605e+06	0	2.20391	B4402 wt	0.268	0.06	56.79
TEIQEFISF	5	P78527		4.3511e+06	0	2.20351	B4402 wt	0.038	0.098	88.98
TENKERKSF	6	Q9P0V3		1.31023e+06	0	2.19974	B4402 wt	0.008	0.145	135.04
AELPLRLFL	10	Q96QK1		3.54975e+07	0	2.19934	B4402 wt	0.097	0.104	94.34
QEFVKAFYL	14	P51665		4.58446e+07	0	2.19763	B4402 wt	0.305	0.238	245.28
EEQTWQMLF	9	Q9H3C7		1.26669e+07	0	2.19688	B4402 wt	0.028	0.012	20.95
KEQEFGKLF	4	Q9Y316		6.38382e+06	0	2.18855	B4402 wt	0.005	0.018	26.78
AEKVGIENF	4	O75582		1.84396e+06	0	2.18793	B4402 wt	0.018	0.146	135.83
SDFWAEFW	13	Q86V21		4.54741e+06	0	2.18721	B4402 wt	1.24	1.087	2070.38
EEDAFHFVSY	5	Q9Y5K5		7.01754e+06	0	2.18672	B4402 wt	0.125	0.082	72.15
ADWLSHYW	1	P08243		829399	0	2.18653	B4402 wt	0.536	0.511	678.75
AENSLGSARHAY	9	P32004		5276286	0	2.18599	B4402 wt	0.056	0.048	45.59
EEGPDVLRW	15	Q15436;Q15437		3.63604e+07	0	2.18579	B4402 wt	0.006	0.052	49.96
SEAALEKKL	5	Q96P16		1.26248e+06	0	2.18524	B4402 wt	0.034	0.15	142.19
AEHDRMARQW	16	P51965;Q96LR5		1.16355e+07	0	2.18513	B4402 wt	0.002	0.009	12.02
SEAKIQQLm	4	Q14161	M9(Oxidation)	1.38624e+06	0	2.17918	B4402 wt	0.015	#N/A	#N/A
EEQVFHFYW	8	P09884		2.74568e+06	0	2.17883	B4402 wt	0.035	0.008	11.78
TEKQIDDNRKF	9	P23229		2.07201e+06	0	2.178	B4402 wt	0.059	0.694	1081.93
HEMENKQFW	8	O75691		3.57215e+06	0	2.17671	B4402 wt	0.001	0.008	9.27
QEYEEQFKF	11	Q9GZU8		6.92881e+06	0	2.17634	B4402 wt	0.005	0.085	76.27
AQSDIEHLF	3	Q8TCG1		7.2506e+06	0	2.17608	B4402 wt	0.293	1.042	1941.27
QENVKVVYY	5	Q15811		5.78891e+06	0	2.17373	B4402 wt	0.006	0.066	61.48
NEVDGEYRY	4	P57071		1.4796e+06	0	2.16716	B4402 wt	0.075	0.51	676.69
NELPGLKW	47	Q08J23		1.12637e+09	0	2.15967	B4402 wt	0.108	0.355	413.32
EESEAYKSL	11	Q9BY42		8.24385e+06	0	2.15907	B4402 wt	0.058	0.321	355.98
DEARDLIQRY	1	Q6P2Q9		3.46058e+06	0	2.1589	B4402 wt	0.098	0.545	752.83
SETNDTKVL	10	P05783		1.56146e+07	0	2.15887	B4402 wt	0.203	0.742	1192.03
AEIAPFVEI	15	P55060		3.08225e+07	0	2.15703	B4402 wt	0.088	0.055	52.04
EENFKTFVF	6	O43435		2.16227e+07	0	2.15691	B4402 wt	0.036	0.054	51.44
LEADLEKKF	5	P47897		2.01908e+06	0	2.15587	B4402 wt	0.025	0.319	353.02
DENFISRAF	1	Q9NX07		1.30025e+06	0	2.15558	B4402 wt	0.039	0.06	56.42
EEARAFNRIY	10	Q9UHX1		9.76514e+06	0	2.15538	B4402 wt	0.065	0.038	37.72
EENEKLLKEY	6	P11387		7.28494e+06	0	2.15203	B4402 wt	0.01	0.062	58.61
NEISERVVQHF	7	Q14571		9.89614e+06	0	2.15194	B4402 wt	0.106	0.287	306.56
QELDLGSAGGRF	7	Q86U06		2.72277e+06	0	2.15187	B4402 wt	0.235	0.323	359.52
EELSPTAKF	12	Q99612		1.63867e+07	0	2.15061	B4402 wt	0.006	0.09	81.63
QELPGLSHQY	12	P27695		1.2495e+07	0	2.15004	B4402 wt	0.005	0.069	63.55
SEVILHHEYF	8	O75643		6.82841e+06	0	2.14709	B4402 wt	0.179	0.047	45.1
SEQQLQKEL	5	Q9Y3P9		2.73776e+06	0	2.14222	B4402 wt	0.013	0.084	74.15
FENPVLQQHF	2	P12956		8.13394e+06	0	2.13798	B4402 wt	0.081	0.237	244.24
TEWTIYQDW	13	P27707		1.75059e+07	0	2.13567	B4402 wt	0.03	0.008	11.39
KEIEAMHSL	5	P29375		2.43523e+06	0	2.13502	B4402 wt	0.06	0.272	286.94
AEQERDKLQRY	1	O95229		1.78396e+06	0	2.1314	B4402 wt	0.021	0.282	300.12
EETKSFLWW	6	Q96A29		1.68712e+07	0	2.12826	B4402 wt	0.046	0.011	19.56
NERNNVNESW	5	Q9NUC0		1.78576e+06	0	2.12785	B4402 wt	0.028	0.033	34.62
YELDEESRRKY	12	O95602		7.57188e+06	0	2.12599	B4402 wt	0.076	0.616	920.11
SEQDVQKAL	6	Q12849		2.25132e+06	0	2.12032	B4402 wt	0.014	0.135	121.71
EESISQLRHY	10	Q9BUR5		1.6406e+07	0	2.11857	B4402 wt	0.02	0.064	59.87
AEIPEDPKLF	4	Q96HP0		4.52768e+06	0	2.11702	B4402 wt	0.005	0.042	40.5
EEMQWIQFF	14	Q6YHU6		1.90446e+06	0	2.11636	B4402 wt	0.011	0.007	8.25
LEQKELLSNW	1	Q9BW27		2.40912e+06	0	2.11418	B4402 wt	0.146	0.057	54.27
REIVEHmVQHF	5	Q9UKV8	M7(Oxidation)	1.60748e+06	0	2.11296	B4402 wt	0.262	#N/A	#N/A
SEDDLKTVF	1	Q9NW13		0	0	2.11164	B4402 wt	0.026	0.32	354.89
EEKATYFSEKW	6	Q86VX2		8.50374e+06	0	2.1116	B4402 wt	0.046	0.136	123.36
GEVGKTTGI	3	P53396		8.07734e+06	0	2.11141	B4402 wt	0.581	0.936	1662.09
AEIIASHW	9	Q9P2R3		1.62417e+07	0	2.1016	B4402 wt	0.042	0.031	33.92
EELQMEHDIRHY	5	Q9HCE1		4.44566e+06	0	2.10038	B4402 wt	0.138	0.388	475.98
SEmRASLESW	5	Q9Y6K5	M3(Oxidation)	2.13963e+06	0	2.09948	B4402 wt	0.008	#N/A	#N/A
AEFAILRmL	2	O75643	M8(Oxidation)	1.14445e+06	0	2.0951	B4402 wt	0.091	#N/A	#N/A
AEDFYSRLL	3	Q9H900		1.95606e+06	0	2.09223	B4402 wt	0.158	0.186	186.94
EESQEIQKKLY	15	O75116		2.57424e+07	0	2.092	B4402 wt	0.03	0.332	372.61
RESKLLSKFY	1	Q86UV5		1.98547e+06	0	2.0904	B4402 wt	0.09	0.052	49.95
VEATFQRQF	4	Q9NVU0		1.42517e+06	0	2.08758	B4402 wt	0.014	0.082	71.94
EEHLESHKKY	5	Q9Y2D5		2.58657e+06	0	2.08757	B4402 wt	0.006	0.099	90.61
EEFDRFTGY	4	Q86TI2		5.24277e+06	0	2.08756	B4402 wt	0.017	0.129	115.15
AEAEMQERYF	3	Q7L590		1.48127e+06	0	2.08632	B4402 wt	0.011	0.009	15.44
EEEALQKKF	11	P18615		1.49732e+07	0	2.08208	B4402 wt	0.006	0.121	107.34
SEFEGFEYI	9	P41743;Q05513		9553593	0	2.07867	B4402 wt	0.208	0.126	111.26
AELSAQIRYL	1	Q9P086		1.23509e+06	0	2.07841	B4402 wt	0.221	0.103	93.29
AEMGKGSFKY	2	P68104;Q05639;Q5VTE0		2.02313e+06	0	2.07776	B4402 wt	0.008	0.009	13.12
NEHNVALFKHF	2	O00410		1.12669e+06	0	2.07677	B4402 wt	0.234	0.251	261.38
RETFERILRLY	2	Q9Y2W2		3.68852e+06	0	2.07179	B4402 wt	0.37	0.403	506.05
EEQVARESY	6	Q96G74		1.73188e+06	0	2.06754	B4402 wt	0.022	0.136	123.16
KESDGFHRF	13	O00469		5.13364e+06	0	2.06729	B4402 wt	0.016	0.115	102.17
mEFDIFQRW	3	Q9H329	M1(Oxidation)	360651	0	2.06473	B4402 wt	0.003	#N/A	#N/A
TELGPEEVRW	1	Q8NEL9		864179	0	2.06423	B4402 wt	0.026	0.159	152.79
SETTAAHSL	15	Q9HC98		1.19227e+07	0	2.06134	B4402 wt	0.088	0.173	172.23
TEVSLLRVGW	2	Q1KMD3		1.01085e+06	0	2.059	B4402 wt	0.058	0.008	11.32
MENPIVKSL	8	Q9NZW5		7.56072e+06	0	2.05715	B4402 wt	0.019	0.089	80.68
EEHPNPGKRY	21	Q8TDB6		1.01864e+07	0	2.05624	B4402 wt	0.008	0.212	216.38
AESPAGHSF	24	Q9NXE4		2.17049e+08	0	2.05412	B4402 wt	0.002	0.014	23.97
AESDEGKLHVL	5	Q09161		2.28998e+06	0	2.0503	B4402 wt	0.213	1.053	1973.31
AETSSSDISF	2	Q5QJE6		3.18018e+06	0	2.04837	B4402 wt	0.078	0.051	48.85
EELVRLVTL	10	Q9H8V3		2.17229e+07	0	2.04455	B4402 wt	0.261	0.723	1146.81
GETEVLKVI	10	O95478		1.00265e+07	0	2.04338	B4402 wt	0.235	0.353	409.17
EEAERELERW	9	Q15149		6.81051e+06	0	2.04018	B4402 wt	0.021	0.067	62.33
SESELGRKWDR	10	Q5TGZ0		4.44752e+06	0	2.03392	B4402 wt	0.317	0.837	1422.62
AELAVGSRW	12	Q9BPX6		2.28362e+07	0	2.02663	B4402 wt	0.002	0.006	5.3
AEIVTDIF	14	Q9H6H4		1.26279e+07	0	2.02012	B4402 wt	0.83	0.762	1241.18
EEIYTNKNY	5	Q5THK1;Q9BWN1		1.76622e+06	0	2.01848	B4402 wt	0.014	0.098	89.7
EELGHTETY	12	Q9Y2G9		1.1989e+07	0	2.01829	B4402 wt	0.008	0.142	131.19
NESAIDFYRKF	5	Q9GZZ1		9.44644e+06	0	2.01691	B4402 wt	0.197	0.22	225.15
AEVDNRSPQKF	16	Q5W0B1		2.61259e+07	0	2.01602	B4402 wt	0.008	0.177	176.59
EEKPNNPEF	22	O14879		121061260	0	2.01567	B4402 wt	0.031	0.369	437.46
SEIEAKVRY	7	Q9Y490		1.90215e+06	0	2.0138	B4402 wt	0.003	0.046	44.51
AEDGLKHEY	14	Q9UQ88;P21127		7.4853e+06	0	2.01113	B4402 wt	0.004	0.108	97
DESQKILIW	5	Q00597		2.7881e+06	0	2.00959	B4402 wt	0.017	0.107	96.21
AEQFPRQVL	28	Q96K17		3.24743e+07	0	2.00607	B4402 wt	0.069	0.232	237.96
QENISINGQAW	5	Q96IY1		1.94176e+06	0	2.00369	B4402 wt	0.013	0.015	24.56
REAQAVAQEW	5	O95057		1.42708e+06	0	2.00215	B4402 wt	0.005	0.008	10.3
REQTTVDHFW	7	O94901		2.47261e+06	0	1.99991	B4402 wt	0.031	0.009	14.97
TEHDRSWYKAW	8	P42345		3.71611e+06	0	1.99875	B4402 wt	0.027	0.084	74.98
EELDGLFRRY	24	Q14814		387793996	0	1.99788	B4402 wt	0.014	0.077	68.08
REMDVIRNF	8	Q99741		8.09159e+06	0	1.99781	B4402 wt	0.003	0.009	12.97
QEAIWQRVY	8	P54802		7.02363e+06	0	1.99517	B4402 wt	0.007	0.014	23.2
RENVEAAQSY	3	Q8IUI8		808714	0	1.99219	B4402 wt	0.024	0.084	74.59
REAERLVKY	7	Q9NX14		1.55008e+07	0	1.99202	B4402 wt	0.007	0.117	103.72
TEVTGHRW	52	P35613		2.51446e+08	0	1.98941	B4402 wt	0.082	0.235	241.59
EEEEALQKKF	11	P18615		7.94827e+06	0	1.98931	B4402 wt	0.038	0.28	297.19
AESPWTIFL	27	Q9H497		1.5478e+07	0	1.98628	B4402 wt	0.104	0.115	102.12
AEWGQRLLL	10	Q9NPR9		1.32599e+07	0	1.98557	B4402 wt	0.099	0.101	91.66
EELERILVY	3	Q9Y487		4.29468e+06	0	1.98342	B4402 wt	0.006	0.068	62.91
AEGEIYTKL	17	Q8TAG9		3.32885e+07	0	1.98316	B4402 wt	0.051	0.189	190.66
EEIFSLHGF	9	Q9C0K1		1.98156e+07	0	1.98071	B4402 wt	0.024	0.016	25.5
AEQVPDFVTF	2	P20585		6.03307e+06	0	1.97779	B4402 wt	0.051	0.078	68.76
EEIASSGTSYL	1	Q92900		990429	0	1.96858	B4402 wt	0.612	0.782	1291.83
SEIKGEVLY	2	Q13438		3.26315e+06	0	1.96819	B4402 wt	0.013	0.078	68.92
KEFmNQHWY	3	Q5T4S7	M4(Oxidation)	2.06025e+06	0	1.95879	B4402 wt	0.07	#N/A	#N/A
QEDQGLTKDY	5	P26599		2.00468e+06	0	1.95097	B4402 wt	0.059	0.196	198.42
AEKGGGKAGW	4	Q92833		1.77298e+06	0	1.94421	B4402 wt	0.01	0.038	38.01
MEEGNPRLW	2	Q13530		1.94044e+06	0	1.9391	B4402 wt	0.007	0.022	29.03
KEIALHTNRQY	10	Q63HQ2		4.23585e+06	0	1.93733	B4402 wt	0.098	0.379	456.96
TENTEENRRFY	48	P04075		2.14343e+08	0	1.93255	B4402 wt	0.115	0.379	456.84
AEPLPRNGDQW	10	P30291		8.97873e+06	0	1.92938	B4402 wt	0.093	0.525	708.97
AENYHDIKRI	5	Q01082		2.73764e+06	0	1.92791	B4402 wt	0.282	0.199	202.03
SEFPGAQHY	17	Q9BRR6		4.34661e+07	0	1.92408	B4402 wt	0.001	0.041	39.87
AEMEKHKKF	7	Q15149		3.95973e+06	0	1.92285	B4402 wt	0.001	0.01	18.27
QEIQERLVRAY	5	Q9NZT2		4.06741e+06	0	1.92139	B4402 wt	0.027	0.115	102.22
VENEVIKSL	5	Q12789		2.05164e+06	0	1.92135	B4402 wt	0.026	0.201	204.72
EEFPDKGFFF	13	Q86V40		1.99741e+07	0	1.92055	B4402 wt	0.07	0.108	97.19
TEAAHPIRLF	10	Q6P2Q9		6318193	0	1.92053	B4402 wt	0.042	0.027	31.89
KEIEKYPLQLF	12	Q687X5		1.49464e+07	0	1.91903	B4402 wt	0.058	0.381	460.81
AEmIRQIEF	8	Q7Z3E5	M3(Oxidation)	5.9364e+06	0	1.90694	B4402 wt	0.006	#N/A	#N/A
TEMESQKQL	5	P78316		1.42691e+06	0	1.90355	B4402 wt	0.01	0.084	74.49
YEIDKTLGI	10	P41252		1.61097e+07	0	1.89082	B4402 wt	0.265	0.37	441.05
IETVVKDLW	5	Q5XG87		5.59334e+06	0	1.88703	B4402 wt	0.065	0.082	71.81
AEVSLMEVRF	2	Q08945		824591	0	1.8836	B4402 wt	0.089	0.034	35.18
GEHGQRIEW	10	Q5T280		5.97088e+06	0	1.88128	B4402 wt	0.009	0.044	42.59
GELKDQHVY	7	Q6P1K8;Q13888		5155421	0	1.87879	B4402 wt	0.03	0.222	227.4
AENSLLAKVF	3	Q9H9Q4		1.22299e+06	0	1.87846	B4402 wt	0.024	0.008	9.57
SEKALIVHY	5	Q92845		1.33574e+06	0	1.8683	B4402 wt	0.007	0.051	48.98
EEGDRVITY	14	Q13619		3.83926e+07	0	1.86273	B4402 wt	0.008	0.148	139.16
REIEELRQRY	8	Q13188		4.40236e+06	0	1.85698	B4402 wt	0.01	0.091	83.17
AEIAQLMSL	6	Q58FF8;Q14568;P07900;P08238		4.55109e+06	0	1.85618	B4402 wt	0.073	0.055	51.78
KESYILHMI	5	Q8WU67		4.16032e+06	0	1.85036	B4402 wt	0.317	0.181	181.19
REHPDLPLW	6	Q9BVI0		8.37036e+06	0	1.84453	B4402 wt	0.008	0.04	39.01
IEQDLTQRF	2	O95786		4.39416e+06	0	1.84424	B4402 wt	0.024	0.24	247.66
MEIGKTETF	1	P51587		3.30563e+06	0	1.84314	B4402 wt	0.033	0.256	267.29
REFFPNHQW	19	P18031		1.48739e+07	0	1.84154	B4402 wt	0.004	0.016	25.33
QEYSRYQRW	5	Q9H9L7		8.6215e+06	0	1.84082	B4402 wt	0.002	0.009	12.47
AEQQSVVSQFY	1	Q9ULH7		1.4304e+06	0	1.84026	B4402 wt	0.017	0.059	55.76
FEQKTEQKW	6	O60287		6.97599e+06	0	1.83577	B4402 wt	0.006	0.116	103
SESQTLDKVY	5	Q14790		4.94256e+06	0	1.83486	B4402 wt	0.027	0.044	42.55
EESRGNNQW	11	O75293		6.01957e+06	0	1.82961	B4402 wt	0.004	0.042	40.79
QELLTIAERW	3	P41229;Q9BY66		1.42558e+06	0	1.82103	B4402 wt	0.035	0.009	12.48
EEEVQVDPRKY	4	Q16659		1.7582e+06	0	1.814	B4402 wt	0.067	0.896	1563.34
QELASLLRTY	1	Q96AQ6		2.84653e+06	0	1.81331	B4402 wt	0.017	0.011	19.3
AEKRPDASW	7	Q6IPM2		1.46815e+06	0	1.81269	B4402 wt	0.004	0.028	32.53
AETEALSKL	3	Q9BUP3		2.51775e+06	0	1.78692	B4402 wt	0.073	0.278	295.19
LEFDYEMKL	3	Q9BVC3		3.41114e+06	0	1.78142	B4402 wt	0.568	1.519	3259.58
QEAWQKGVLF	2	P28838		5.29256e+06	0	1.77141	B4402 wt	0.055	0.051	48.46
REVSPAHQY	5	Q9UI14		5.17144e+06	0	1.76906	B4402 wt	0.003	0.072	65.49
AEQELEKQRQL	10	Q15149		5.53753e+06	0	1.76394	B4402 wt	0.121	0.656	1000.31
SEFNVTRNY	1	P36776		0	0	1.76239	B4402 wt	0.004	0.014	23.13
QEQKFEHmY	20	P08183	M8(Oxidation)	5.33253e+06	0	1.76174	B4402 wt	0.005	#N/A	#N/A
MEADFQTHY	1	Q96J84		993223	0	1.75825	B4402 wt	0.008	0.034	35.3
EETEQINKHF	15	Q96QK1		2.55964e+07	0	1.75756	B4402 wt	0.025	0.152	144.57
AEEMEKERRFF	5	O43150		1.98102e+06	0	1.75444	B4402 wt	0.295	0.709	1115.71
AQVPHVWGW	4	Q8IVT2		2330191	0	1.75244	B4402 wt	0.247	0.329	369.21
EESAVTVmF	37	Q9NZL9	M8(Oxidation)	3.29361e+07	0	1.74604	B4402 wt	0.023	#N/A	#N/A
SEQEELRDKRAY	1	Q8N9T8		2.34932e+06	0	1.74274	B4402 wt	0.056	0.244	253.21
EENKLVKKI	12	Q16181		1.48762e+07	0	1.74134	B4402 wt	0.016	0.092	84
SEIDLFNIRKEF	7	P08758		5.65901e+06	0	1.73949	B4402 wt	0.08	0.084	74.35
AEFHDSSDHHTF	7	Q15293		1.49245e+06	0	1.71699	B4402 wt	0.072	0.13	116.01
REAVEAVVRSF	1	Q8IVB5		805386	0	1.7005	B4402 wt	0.22	0.323	359.15
RETDLQELF	14	O75821		9.49323e+07	0	1.69883	B4402 wt	0.036	0.161	155.67
MESLTKHLF	9	Q92616		8.2375e+06	0	1.68874	B4402 wt	0.021	0.015	24.86
EELNYWKRRY	1	O43439		3.0316e+06	0	1.68161	B4402 wt	0.091	0.123	108.81
NEDSTVHGF	5	P11586		1.60923e+06	0	1.67977	B4402 wt	0.051	0.233	238.99
SENMFLELF	14	P14735		2.80826e+06	0	1.66182	B4402 wt	0.038	0.008	11.03
AENVTREDF	1	Q8N0W3		490637	0	1.66103	B4402 wt	0.047	0.053	50.34
AEEAYKQQI	4	O15226		1.28303e+06	0	1.65555	B4402 wt	0.096	0.195	198.06
REAPIHLDF	10	Q86WI3		1.94358e+07	0	1.63798	B4402 wt	0.052	0.118	104.76
AESVVLEHRSY	12	Q9BWS9		1.58092e+07	0	1.6332	B4402 wt	0.042	0.094	85.39
EEYYYAKDY	3	Q7Z392		925902	0	1.63084	B4402 wt	0.081	0.099	90.23
GEKQINQEY	4	Q9Y3C4		1.80801e+06	0	1.6198	B4402 wt	0.006	0.099	89.91
MEGKINKQL	8	Q9Y2X3		2.63772e+06	0	1.60001	B4402 wt	0.131	0.45	573.22
DELESTNRRY	7	P30876		4.34207e+07	0	1.58502	B4402 wt	0.094	0.608	905.71
QENQDTSSRRF	23	O00635		5.53824e+06	0	1.56715	B4402 wt	0.023	0.17	168.1
EEIDRAVYAW	5	Q53EQ6		4.45755e+06	0	1.55519	B4402 wt	0.005	0.008	10.16
QEISDSTRIF	2	Q8IVH8		4245341	0	1.5108	B4402 wt	0.02	0.034	35.7
AEDALHNLDRKW	8	O75494		3.05087e+06	0	1.50712	B4402 wt	0.037	0.052	49.94
MEAFVVYRW	1	Q14914		542449	0	1.50287	B4402 wt	0.035	0.007	6.93
EEVFRSYVF	10	Q16611		1.08487e+07	0	1.46516	B4402 wt	0.098	0.095	86.81
KEWEKVFEm	21	Q14566	M9(Oxidation)	1.58438e+07	0	1.42647	B4402 wt	0.118	#N/A	#N/A
EEAQNLIRHF	10	O94762		6.64353e+06	0	1.41487	B4402 wt	0.021	0.031	33.51
QEKFGGLRDGY	1	P62826		2.42354e+06	0	1.41322	B4402 wt	0.256	0.672	1034.57
EEYQQAQHKF	8	Q9BQ70		4.33733e+06	0	1.3555	B4402 wt	0.006	0.057	53.69
EERVPEEDSRW	4	O94992		1.21346e+06	0	1.34495	B4402 wt	0.113	0.601	891.83
TEYYDGKTRRY	13	Q8N3C0		4.28371e+06	0	1.3399	B4402 wt	0.085	0.465	597.44
KEYEMPLYRKY	1	Q9C091		1.14038e+06	0	1.27252	B4402 wt	0.069	0.262	274.91
EELYGYLKKY	13	P19784		3.52257e+07	0	1.27092	B4402 wt	0.035	0.106	95.66
KELEALYFLRKY	1	Q6IPR1		0	0	1.26092	B4402 wt	0.29	0.444	565.01
AEPEGTHSF	19	Q03135		7.24813e+07	0	1.23204	B4402 wt	0.041	0.544	751.16
EEQDLERRF	3	Q8N3D4		1.60534e+06	0	1.1697	B4402 wt	0.005	0.126	112.12
AELGQGRQPLRW	3	Q9H4K7		3.43817e+06	0	1.11379	B4402 wt	0.027	0.057	53.87
MENIHSEmY	10	P31350	M8(Oxidation)	3.05457e+06	0	1.05	B4402 wt	0.042	#N/A	#N/A
EEmSNLRNKY	4	P15924	M3(Oxidation)	2.19183e+06	0	1.03959	B4402 wt	0.009	#N/A	#N/A
EEmARHLREY	69	P41219;P08670	M3(Oxidation)	1.20757e+07	0	0.997005	B4402 wt	0.024	#N/A	#N/A
SEIFHSQSF	12	Q9P0V9		7.31257e+07	0.001	3.6599	B4402 wt	0.005	0.009	14.25
SELPGNPNAVW	5	Q15393		1.18272e+08	0.001	3.54136	B4402 wt	0.016	0.056	53.27
AEFIVAKAI	5	O43242		3.60604e+06	0.001	3.51176	B4402 wt	0.122	0.039	38.49
SEGPPLRLW	7	Q96QB1		3.15787e+07	0.001	3.48461	B4402 wt	0.001	0.01	16.31
SEQDPLLKNL	20	O75691		5.1794e+07	0.001	3.45507	B4402 wt	0.097	0.243	252.04
SENAIVWKI	23	Q96CW1		242048447	0.001	3.41063	B4402 wt	0.074	0.01	18.61
QELLQTQDF	8	Q9H4M9		1.78303e+07	0.001	3.36694	B4402 wt	0.048	0.105	94.84
SESLHISNW	11	Q5T3F8		35822250	0.001	3.34789	B4402 wt	0.002	0.006	6.27
GEANGVWKY	10	Q6NUQ4		2.95415e+07	0.001	3.31801	B4402 wt	0.025	0.055	52.16
AEVLGQPIVW	10	O00541		2.25042e+07	0.001	3.31166	B4402 wt	0.014	0.01	16.53
LESFIDTQKF	1	P49736		1.10482e+07	0.001	3.29383	B4402 wt	0.33	0.264	277.36
EEITTGSAWF	7	Q15121		13819730	0.001	3.27914	B4402 wt	0.163	0.05	47.83
AEALVSKGL	3	Q7KZF4		3.50964e+07	0.001	3.2771	B4402 wt	0.039	0.043	41.45
SENDVIRLI	12	O94768		1.47802e+07	0.001	3.23465	B4402 wt	0.008	0.012	20.61
GETSYIRVY	9	Q13242		140670560	0.001	3.22667	B4402 wt	0.015	0.023	29.9
AERVTSLGKDW	2	P50238		4.34812e+06	0.001	3.21986	B4402 wt	0.076	0.071	64.86
AEQKLQQTL	12	Q13136		1.11257e+07	0.001	3.20268	B4402 wt	0.009	0.1	91.46
KEFKYALVW	10	Q9Y295		1.63185e+07	0.001	3.19956	B4402 wt	0.035	0.01	17.76
AEIIKEDLW	11	Q9H0U9		1.34939e+08	0.001	3.17647	B4402 wt	0.009	0.013	22.49
AEFVGVSHL	10	Q9ULX3		1.08568e+07	0.001	3.16088	B4402 wt	0.076	0.136	123.04
NELGNTQNF	9	Q2NL82		1.80699e+07	0.001	3.15395	B4402 wt	0.054	0.241	249.18
GEVEGHPVW	32	Q8N1F7		2.17662e+08	0.001	3.15165	B4402 wt	0.007	0.025	31.26
EELPGQLKQF	12	P21266		27432017	0.001	3.14177	B4402 wt	0.009	0.119	105.57
REAVTHIGRVY	5	P06730		1.14204e+07	0.001	3.13392	B4402 wt	0.148	0.322	356.8
AEAEFYRQV	10	Q6W2J9		9.1742e+06	0.001	3.12317	B4402 wt	0.074	0.086	77.52
AEIEIMKKL	10	Q9Y6M1		1.73019e+07	0.001	3.10093	B4402 wt	0.008	0.056	53.05
AELKQAQTL	12	Q9H0A8		1.21856e+07	0.001	3.08285	B4402 wt	0.025	0.132	118.77
SDNLARLW	8	Q9BVC4		5.74395e+06	0.001	3.08254	B4402 wt	0.422	0.623	933.96
EEIASSGTSY	6	Q92900		6.2274e+06	0.001	3.06242	B4402 wt	0.05	0.096	86.98
AEKLGGQSY	5	Q7Z5G4		3.12755e+06	0.001	3.0558	B4402 wt	0.004	0.056	52.96
EELERDKRVTW	28	Q9Y320		8.32163e+07	0.001	3.04526	B4402 wt	0.025	0.251	261.17
AEIEIVKDL	14	P13674		4.81358e+07	0.001	3.04257	B4402 wt	0.027	0.076	67.83
SEAATLFGY	10	Q96BD0		5.90371e+06	0.001	3.0398	B4402 wt	0.059	0.011	19.9
SEISQQVRF	5	Q96QE3		1.04894e+07	0.001	3.03835	B4402 wt	0.003	0.03	33.42
GEIPWSQEL	15	O15530		4.86757e+07	0.001	3.03582	B4402 wt	0.08	0.197	199.97
AEAAVSQTGF	7	Q8N302		8263087	0.001	3.02558	B4402 wt	0.021	0.009	13.12
EELPGLDSQW	9	P51784		1.67094e+07	0.001	3.00964	B4402 wt	0.006	0.032	34.22
LESTQSQDF	6	Q9Y248		9.46595e+06	0.001	3.0093	B4402 wt	0.275	0.574	824.13
mEEALFQHF	5	Q9HB58	M1(Oxidation)	5.95034e+06	0.001	3.00367	B4402 wt	0.073	#N/A	#N/A
AEAFLGFSY	3	O00141		2.90992e+06	0.001	2.97777	B4402 wt	0.023	0.008	11.82
SEQSLGQKL	24	P33991		9.28318e+07	0.001	2.96776	B4402 wt	0.016	0.065	60.4
KEPLTIVKLW	5	Q8NCE0		2.68571e+06	0.001	2.96665	B4402 wt	0.065	0.023	29.61
EELEAIKLI	10	Q9NX45		3.58912e+07	0.001	2.95464	B4402 wt	0.067	0.117	103.85
SESRYPQAL	10	Q8WV92		2.02388e+07	0.001	2.94927	B4402 wt	0.066	0.139	127.28
[truncated: 15,023 more rows]
